# Supplementary material for: Health hazards related to using masks and/or personal protective equipment among physicians working in public hospitals in Dhaka: A cross-sectional study
Source: PLoS One. 2022 Sep 15;17(9):e0274169. doi: 10.1371/journal.pone.0274169 (PMC9477277; doi:10.1371/journal.pone.0274169)
Supplement: S1 Table — (XLS) [file pone.0274169.s002.xls]

## Sheet: Sheet1
Validity test: For the questionnare; Health hazards related to using masks and/or personal protective equipment among physicians
Correlations
		Age of the patient	Do you work in covid dedicated hospital	your position as physician	your position as physician	Pattern of duty	Do you have evening practice	Average duration of practice	Have you been COVID positive	What was your COVID presentation	What type of protection you used	Which mask do you use mostly	Do you reuse mask?	How much time you need to wear mask	Training on PPE	Major events after wearing mask/PPE	presence of atleast one hazards	How often you experience serious adverse event	presence of headache	presence of dizziness	presence of irritation	presence of exertional Dyspnoea	presence of chest pain	presence of excessive sweating	presence of panic attack	presence of disfigurement	How often you experience minor adverse events	Functional status of dyspnoea	how often the headache is severe	how often the headache limit daily activity	how often do you lie down due to headache	how often you are tired in last 4 week	how often you are irritated in last 4 week	how often you loss concetration in last 4 week	presence of asthma	prsence of diabetes	presence of hypertension	presence of previous primary headache	Total
Age of the patient	Pearson Correlation	1	0.0420448	-.661**	-.347**	.488**	.210**	0.0662314	-0.0811905	0.0259078	0.0795457	-.141**	0.0474998	-.111*	-0.0622531	-0.0319774	-.106*	-0.00695404	0.0433894	-0.0708065	-.102*	0.0485996	0.0178999	-.136**	-0.0340638	0.00340042	-0.0704328	0.0816937	0.0464122	-0.00854097	-.123**	-0.0213225	-0.0265082	0.00748725	0.0132573	.179**	.201**	0.0231025	.592**
	Sig. (2-tailed)		0.345244	7.45194e-65	8.96406e-16	1.34162e-31	1.85347e-06	0.136807	0.0680264	0.560946	0.0738171	0.00151875	0.286224	0.012166	0.16204	0.472932	0.0167867	0.876	0.330024	0.111652	0.021234	0.275202	0.687916	0.00209186	0.444526	0.939179	0.115368	0.0663312	0.297894	0.848163	0.00576894	0.632967	0.55269	0.867104	0.766091	4.91126e-05	5.37232e-06	0.604136	2.10238e-48
	N	506	506	506	506	506	506	506	506	506	506	506	506	506	506	506	506	506	506	506	506	506	506	506	506	506	501	506	505	505	505	504	504	502	506	506	506	506	497
Do you work in covid dedicated hospital	Pearson Correlation	0.0420448	1	0.0210223	0.0501195	-.108*	-0.0497082	-0.044506	0.082495	.125**	-.413**	-.333**	.110*	-.118**	.267**	0.0487442	.091*	0.0432228	.155**	-0.00379162	-0.0242957	.140**	0.033821	.190**	0.0766668	0.0849748	.157**	0.0680641	.116**	0.0751595	.087*	.127**	.120**	.117**	.108*	0.0329386	0.049339	0.019564	.159**
	Sig. (2-tailed)	0.345244		0.637093	0.26045	0.0152897	0.264386	0.317719	0.0637031	0.00479597	2.7936e-22	1.3583e-14	0.0136304	0.00780671	1.07601e-09	0.273774	0.0397759	0.331886	0.000458392	0.932198	0.585584	0.00157732	0.447781	1.66871e-05	0.0849158	0.0561089	0.000428477	0.126252	0.00913565	0.0915647	0.0499957	0.00420653	0.00695321	0.00848861	0.014618	0.459722	0.267956	0.660636	0.000367638
	N	506	506	506	506	506	506	506	506	506	506	506	506	506	506	506	506	506	506	506	506	506	506	506	506	506	501	506	505	505	505	504	504	502	506	506	506	506	497
your position as physician	Pearson Correlation	-.661**	0.0210223	1	.309**	-.380**	-.229**	-.107*	0.0243067	-0.0474935	-.099*	.132**	-.104*	.100*	0.0297187	.090*	.119**	0.046156	0.016135	-0.014926	0.082122	-0.0646302	-0.0619133	.137**	0.0114813	-0.0329271	.106*	-0.0183243	-0.0136631	0.0544868	.091*	0.00968057	-0.00119257	0.0100562	-0.0288838	-.140**	-.123**	-0.0319751	-.284**
	Sig. (2-tailed)	7.45194e-65	0.637093		1.10947e-12	7.24615e-19	1.98024e-07	0.0165113	0.585413	0.286288	0.0265367	0.00292834	0.0197686	0.0241264	0.504772	0.0421519	0.00723606	0.300091	0.717297	0.73767	0.0649155	0.146573	0.164349	0.00202362	0.796688	0.45988	0.018103	0.680918	0.759382	0.22159	0.0418585	0.828369	0.978694	0.822168	0.516822	0.00162009	0.00551929	0.472963	1.1407e-10
	N	506	506	506	506	506	506	506	506	506	506	506	506	506	506	506	506	506	506	506	506	506	506	506	506	506	501	506	505	505	505	504	504	502	506	506	506	506	497
your position as physician	Pearson Correlation	-.347**	0.0501195	.309**	1	-.254**	-.174**	-.125**	0.0602544	0.0107516	-0.0668456	0.0827546	-0.00186494	0.0324204	0.0570595	-0.0785475	0.062721	-0.0675022	0.00299631	.124**	0.00535136	-0.0511285	-0.0457417	.095*	0.0250776	0.0362992	.160**	-0.0494922	0.0308169	0.0797685	0.00749295	-0.0503395	-0.00961788	-0.00587609	-0.0181303	-0.0517937	-0.0239276	-0.0311211	-.151**
	Sig. (2-tailed)	8.96406e-16	0.26045	1.10947e-12		6.83327e-09	7.96939e-05	0.00475473	0.17597	0.809353	0.133197	0.0628706	0.966621	0.466818	0.200057	0.0775233	0.158903	0.129419	0.946396	0.00530453	0.904421	0.250963	0.304454	0.0328214	0.573571	0.415198	0.00033298	0.266471	0.489583	0.0732956	0.866608	0.259308	0.829463	0.895515	0.684114	0.244842	0.591278	0.484871	0.000755706
	N	506	506	506	506	506	506	506	506	506	506	506	506	506	506	506	506	506	506	506	506	506	506	506	506	506	501	506	505	505	505	504	504	502	506	506	506	506	497
Pattern of duty	Pearson Correlation	.488**	-.108*	-.380**	-.254**	1	.110*	0.0626278	0.0207017	0.0593282	.267**	0.0221138	0.0268074	-0.054339	-.090*	-.090*	-.094*	-0.0552124	-0.066247	-0.0279191	-.087*	0.0136085	0.0118188	-.089*	-0.0725957	-0.0641952	-.139**	0.0402527	-0.0224982	-.091*	-0.0401995	0.061581	0.0273943	-0.0207123	-0.0419074	0.00408503	.099*	0.0379129	.306**
	Sig. (2-tailed)	1.34162e-31	0.0152897	7.24615e-19	6.83327e-09		0.0136265	0.159524	0.642239	0.18272	1.07566e-09	0.619706	0.547418	0.222388	0.0429997	0.0432625	0.0340719	0.215032	0.136714	0.530925	0.0496375	0.760082	0.790849	0.0451829	0.102866	0.149316	0.0018821	0.366213	0.613984	0.0408627	0.367324	0.167473	0.539487	0.643394	0.346824	0.926965	0.0266188	0.394754	3.02641e-12
	N	506	506	506	506	506	506	506	506	506	506	506	506	506	506	506	506	506	506	506	506	506	506	506	506	506	501	506	505	505	505	504	504	502	506	506	506	506	497
Do you have evening practice	Pearson Correlation	.210**	-0.0497082	-.229**	-.174**	.110*	1	.782**	-0.0566846	0.0794679	0.0141433	-0.0832154	-0.0494562	-0.0807477	-0.00952818	0.0314669	0.0398312	0.0232605	0.0336792	0.059765	0.00230854	-0.0711788	-0.0697406	-.176**	0.0218473	-.141**	0.0254175	-0.0403706	0.0722413	.197**	-.102*	-0.0336866	-0.0479432	0.0332289	0.0129679	-0.00450336	-0.0380579	0.0296806	.260**
	Sig. (2-tailed)	1.85347e-06	0.264386	1.98024e-07	7.96939e-05	0.0136265		1.25405e-105	0.203032	0.0741009	0.750958	0.0614145	0.266819	0.0695474	0.830698	0.48003	0.371258	0.601664	0.449688	0.179513	0.958687	0.109777	0.11716	6.6595e-05	0.623932	0.00150795	0.570313	0.36481	0.104907	8.05788e-06	0.022446	0.45049	0.282703	0.45757	0.771054	0.91951	0.392948	0.505319	4.19716e-09
	N	506	506	506	506	506	506	506	506	506	506	506	506	506	506	506	506	506	506	506	506	506	506	506	506	506	501	506	505	505	505	504	504	502	506	506	506	506	497
Average duration of practice	Pearson Correlation	0.0662314	-0.044506	-.107*	-.125**	0.0626278	.782**	1	-0.0251819	.090*	-0.0178327	-0.0450396	-0.0427402	-0.0585816	0.0306833	0.0516355	0.0842948	0.0586558	0.0598166	0.0442141	0.0287954	-.129**	-0.0331964	-0.0637657	0.0581328	-.112*	0.0582903	-0.0511801	0.062584	.143**	-0.0408655	0.0335595	0.00684673	0.057217	0.0137365	0.0107523	-0.0646227	0.0158534	.238**
	Sig. (2-tailed)	0.136807	0.317719	0.0165113	0.00475473	0.159524	1.25405e-105		0.571978	0.0432381	0.689026	0.311946	0.337318	0.188298	0.491037	0.246288	0.0581126	0.187738	0.179137	0.320907	0.518105	0.00366631	0.456215	0.152063	0.191711	0.0116515	0.192724	0.250484	0.160232	0.00123379	0.359433	0.452201	0.878139	0.200608	0.757896	0.809341	0.14662	0.722024	8.01232e-08
	N	506	506	506	506	506	506	506	506	506	506	506	506	506	506	506	506	506	506	506	506	506	506	506	506	506	501	506	505	505	505	504	504	502	506	506	506	506	497
Have you been COVID positive	Pearson Correlation	-0.0811905	0.082495	0.0243067	0.0602544	0.0207017	-0.0566846	-0.0251819	1	.787**	-.120**	0.0302199	.141**	0.0206735	0.0769951	.101*	0.0671597	.093*	0.0658759	0.0397945	.094*	0.010072	-0.0271719	.213**	-0.0249214	.118**	-0.000890817	.125**	0.0818278	0.0141089	.246**	.202**	.156**	.199**	-0.0150593	0.0303831	0.00398314	-0.0449969	.256**
	Sig. (2-tailed)	0.0680264	0.0637031	0.585413	0.17597	0.642239	0.203032	0.571978		1.16478e-107	0.00688897	0.497611	0.00151348	0.642691	0.0835859	0.0224443	0.131379	0.0364916	0.138931	0.371699	0.0340944	0.821193	0.541982	1.30831e-06	0.575961	0.00801068	0.984132	0.00475582	0.0661543	0.751784	2.11308e-08	4.73791e-06	0.000426625	6.93799e-06	0.735414	0.49529	0.928782	0.312405	7.16913e-09
	N	506	506	506	506	506	506	506	506	506	506	506	506	506	506	506	506	506	506	506	506	506	506	506	506	506	501	506	505	505	505	504	504	502	506	506	506	506	497
What was your COVID presentation	Pearson Correlation	0.0259078	.125**	-0.0474935	0.0107516	0.0593282	0.0794679	.090*	.787**	1	-.123**	-0.0596687	.125**	0.000731806	.107*	0.0814156	0.0859755	.102*	0.0830092	0.0515909	.098*	0.0334389	-0.0176291	.140**	-0.018782	0.0479684	0.0226616	.102*	.110*	0.0557159	.159**	.167**	.117**	.180**	0.0380694	0.0797248	0.0679029	-0.00839206	.334**
	Sig. (2-tailed)	0.560946	0.00479597	0.286288	0.809353	0.18272	0.0741009	0.0432381	1.16478e-107		0.00548123	0.180217	0.00502293	0.986899	0.0165038	0.0672638	0.0532647	0.022007	0.0620624	0.246697	0.0277868	0.452931	0.692396	0.00154109	0.673402	0.281492	0.612833	0.0215899	0.0134428	0.211326	0.000344539	0.000166963	0.0084574	5.11851e-05	0.392805	0.0731678	0.127154	0.850633	2.11662e-14
	N	506	506	506	506	506	506	506	506	506	506	506	506	506	506	506	506	506	506	506	506	506	506	506	506	506	501	506	505	505	505	504	504	502	506	506	506	506	497
What type of protection you used	Pearson Correlation	0.0795457	-.413**	-.099*	-0.0668456	.267**	0.0141433	-0.0178327	-.120**	-.123**	1	.366**	-.157**	0.0528691	-.363**	6.71285e-05	-.092*	-0.0260058	-.095*	-0.0871614	-.099*	-.091*	-0.0775695	-.319**	-0.0733945	-.146**	-.104*	-0.0830963	-.136**	-0.0630408	-.149**	-.114*	-.107*	-.093*	-0.0473996	-0.00240418	-0.0435265	0.0317949	-0.0585847
	Sig. (2-tailed)	0.0738171	2.7936e-22	0.0265367	0.133197	1.07566e-09	0.750958	0.689026	0.00688897	0.00548123		1.75506e-17	0.000407609	0.235168	2.9857e-17	0.998798	0.037877	0.559464	0.033336	0.0500508	0.025752	0.0405221	0.0812995	1.98912e-13	0.0991251	0.001019	0.0198849	0.0617881	0.00224159	0.157197	0.000772137	0.0104534	0.0163856	0.0363262	0.287243	0.956977	0.328496	0.475461	0.192271
	N	506	506	506	506	506	506	506	506	506	506	506	506	506	506	506	506	506	506	506	506	506	506	506	506	506	501	506	505	505	505	504	504	502	506	506	506	506	497
Which mask do you use mostly	Pearson Correlation	-.141**	-.333**	.132**	0.0827546	0.0221138	-0.0832154	-0.0450396	0.0302199	-0.0596687	.366**	1	-.153**	.200**	-.176**	.110*	0.0307041	.103*	-0.04861	-0.0184808	0.0306923	-.102*	0.0183277	0.0222312	-0.02735	-0.0187	-0.0263504	-0.0182282	-.131**	-0.080606	0.00444802	-0.00744626	0.00472988	-0.0300417	-0.00660491	0.00633477	-0.0202988	.092*	8.0059e-05
	Sig. (2-tailed)	0.00151875	1.3583e-14	0.00292834	0.0628706	0.619706	0.0614145	0.311946	0.497611	0.180217	1.75506e-17		0.000570324	5.87652e-06	6.8841e-05	0.0130386	0.490744	0.0208915	0.275099	0.678345	0.49091	0.0213464	0.680863	0.617847	0.539336	0.674747	0.556244	0.682501	0.00327845	0.0703186	0.920575	0.867563	0.915644	0.501858	0.882179	0.886965	0.648729	0.0386774	0.99858
	N	506	506	506	506	506	506	506	506	506	506	506	506	506	506	506	506	506	506	506	506	506	506	506	506	506	501	506	505	505	505	504	504	502	506	506	506	506	497
Do you reuse mask?	Pearson Correlation	0.0474998	.110*	-.104*	-0.00186494	0.0268074	-0.0494562	-0.0427402	.141**	.125**	-.157**	-.153**	1	0.0488182	.113*	0.0146534	.091*	0.0561156	0.021317	0.0451639	.177**	.165**	0.0403617	.119**	0.0422538	.158**	-0.0377872	.172**	0.027214	-0.031697	.188**	.191**	.199**	.131**	0.0323432	0.00731619	0.0243949	0.0269717	.207**
	Sig. (2-tailed)	0.286224	0.0136304	0.0197686	0.966621	0.547418	0.266819	0.337318	0.00151348	0.00502293	0.000407609	0.000570324		0.273045	0.0106286	0.742291	0.0406625	0.207611	0.632377	0.310611	6.0635e-05	0.000198571	0.364916	0.00751432	0.34285	0.000371553	0.39868	0.00010185	0.541758	0.47726	2.22425e-05	1.55565e-05	6.55963e-06	0.00322735	0.46788	0.869598	0.584053	0.544964	3.44714e-06
	N	506	506	506	506	506	506	506	506	506	506	506	506	506	506	506	506	506	506	506	506	506	506	506	506	506	501	506	505	505	505	504	504	502	506	506	506	506	497
How much time you need to wear mask	Pearson Correlation	-.111*	-.118**	.100*	0.0324204	-0.054339	-0.0807477	-0.0585816	0.0206735	0.000731806	0.0528691	.200**	0.0488182	1	0.0250647	.194**	-0.0103956	.208**	-0.0359072	-0.00570887	.119**	-0.044299	0.0101409	0.073485	-0.0168064	.104*	-0.0600617	-0.0224559	-0.0708656	-.120**	.099*	0.0538469	0.0139638	0.00422866	0.019982	-0.0319485	-0.0600954	-0.0703632	0.0796875
	Sig. (2-tailed)	0.012166	0.00780671	0.0241264	0.466818	0.222388	0.0695474	0.188298	0.642691	0.986899	0.235168	5.87652e-06	0.273045		0.573769	1.07598e-05	0.81555	2.35001e-06	0.420257	0.898069	0.00742587	0.319977	0.819991	0.0987083	0.706067	0.0198499	0.179526	0.614299	0.111708	0.00692204	0.0266547	0.227534	0.754492	0.924705	0.653853	0.473331	0.177115	0.113918	0.0759207
	N	506	506	506	506	506	506	506	506	506	506	506	506	506	506	506	506	506	506	506	506	506	506	506	506	506	501	506	505	505	505	504	504	502	506	506	506	506	497
Training on PPE	Pearson Correlation	-0.0622531	.267**	0.0297187	0.0570595	-.090*	-0.00952818	0.0306833	0.0769951	.107*	-.363**	-.176**	.113*	0.0250647	1	0.049163	.124**	0.0534265	0.0795943	0.0534434	0.0452837	0.0756413	0.0748631	.189**	0.0151714	0.0555557	0.0556693	.150**	0.0515122	0.010344	0.0323615	0.0499768	0.0338343	0.0787192	0.00908807	0.0674679	0.0455794	0.0296078	.102*
	Sig. (2-tailed)	0.16204	1.07601e-09	0.504772	0.200057	0.0429997	0.830698	0.491037	0.0835859	0.0165038	2.9857e-17	6.8841e-05	0.0106286	0.573769		0.269668	0.00509023	0.230262	0.0736407	0.230115	0.309327	0.0891807	0.0925301	1.82184e-05	0.733519	0.21219	0.213536	0.000719271	0.247889	0.816628	0.468071	0.262761	0.448505	0.0780575	0.838408	0.129614	0.306176	0.506364	0.023374
	N	506	506	506	506	506	506	506	506	506	506	506	506	506	506	506	506	506	506	506	506	506	506	506	506	506	501	506	505	505	505	504	504	502	506	506	506	506	497
Major events after wearing mask/PPE	Pearson Correlation	-0.0319774	0.0487442	.090*	-0.0785475	-.090*	0.0314669	0.0516355	.101*	0.0814156	6.71285e-05	.110*	0.0146534	.194**	0.049163	1	.116**	.853**	0.0658625	-0.0400331	-0.00597145	0.00409792	0.0251691	.149**	-0.0325755	0.0167065	0.00621433	.253**	-0.0279117	-0.032178	.222**	.211**	.204**	.109*	0.0267929	-0.0102359	-0.0558752	-0.0293773	.349**
	Sig. (2-tailed)	0.472932	0.273774	0.0421519	0.0775233	0.0432625	0.48003	0.246288	0.0224443	0.0672638	0.998798	0.0130386	0.742291	1.07598e-05	0.269668		0.00878044	1.04936e-144	0.139011	0.368836	0.893408	0.926736	0.572173	0.000778811	0.464688	0.707735	0.889648	8.26555e-09	0.531443	0.470598	4.6406e-07	1.72399e-06	3.68973e-06	0.01465	0.547635	0.818335	0.209568	0.509682	1.16785e-15
	N	506	506	506	506	506	506	506	506	506	506	506	506	506	506	506	506	506	506	506	506	506	506	506	506	506	501	506	505	505	505	504	504	502	506	506	506	506	497
presence of atleast one hazards	Pearson Correlation	-.106*	.091*	.119**	0.062721	-.094*	0.0398312	0.0842948	0.0671597	0.0859755	-.092*	0.0307041	.091*	-0.0103956	.124**	.116**	1	.110*	.319**	.093*	.172**	.116**	0.0290601	.123**	0.039752	.111*	.307**	.144**	.180**	.204**	.108*	.115**	.104*	.153**	0.0753277	0.054627	0.0388036	0.0294771	.196**
	Sig. (2-tailed)	0.0167867	0.0397759	0.00723606	0.158903	0.0340719	0.371258	0.0581126	0.131379	0.0532647	0.037877	0.490744	0.0406625	0.81555	0.00509023	0.00878044		0.0130773	2.06163e-13	0.0371739	0.000105059	0.00873972	0.514264	0.00569453	0.372211	0.0122079	2.14393e-12	0.00119665	4.86016e-05	3.86275e-06	0.0148659	0.00968072	0.0190386	0.000573275	0.0905185	0.219943	0.383735	0.508244	1.08905e-05
	N	506	506	506	506	506	506	506	506	506	506	506	506	506	506	506	506	506	506	506	506	506	506	506	506	506	501	506	505	505	505	504	504	502	506	506	506	506	497
How often you experience serious adverse event	Pearson Correlation	-0.00695404	0.0432228	0.046156	-0.0675022	-0.0552124	0.0232605	0.0586558	.093*	.102*	-0.0260058	.103*	0.0561156	.208**	0.0534265	.853**	.110*	1	0.0191519	-0.0217404	0.0111463	-0.0101298	0.023711	.151**	-0.00636165	0.0104739	-0.000926306	.212**	-0.0394731	-0.0615173	.183**	.171**	.156**	0.0682225	0.0227362	-0.0375317	-0.0770491	-0.0276641	.343**
	Sig. (2-tailed)	0.876	0.331886	0.300091	0.129419	0.215032	0.601664	0.187738	0.0364916	0.022007	0.559464	0.0208915	0.207611	2.35001e-06	0.230262	1.04936e-144	0.0130773		0.667352	0.62563	0.802497	0.820185	0.594642	0.000649512	0.886488	0.814187	0.9835	1.56744e-06	0.376052	0.167491	3.51843e-05	0.000112457	0.000448634	0.126881	0.609884	0.399529	0.083369	0.534686	3.306e-15
	N	506	506	506	506	506	506	506	506	506	506	506	506	506	506	506	506	506	506	506	506	506	506	506	506	506	501	506	505	505	505	504	504	502	506	506	506	506	497
presence of headache	Pearson Correlation	0.0433894	.155**	0.016135	0.00299631	-0.066247	0.0336792	0.0598166	0.0658759	0.0830092	-.095*	-0.04861	0.021317	-0.0359072	0.0795943	0.0658625	.319**	0.0191519	1	.146**	0.055934	0.0625882	0.0315679	0.079043	.102*	0.0711543	.429**	.131**	.600**	.576**	.309**	.330**	.306**	.403**	.106*	.087*	0.0755012	.243**	.453**
	Sig. (2-tailed)	0.330024	0.000458392	0.717297	0.946396	0.136714	0.449688	0.179137	0.138931	0.0620624	0.033336	0.275099	0.632377	0.420257	0.0736407	0.139011	2.06163e-13	0.667352		0.00102217	0.209089	0.159788	0.478621	0.075665	0.0211359	0.109899	7.47471e-24	0.00304641	9.31498e-51	6.35913e-46	1.33204e-12	2.64509e-14	2.30558e-12	4.60786e-21	0.0173173	0.0495527	0.0897764	3.00126e-08	1.42389e-26
	N	506	506	506	506	506	506	506	506	506	506	506	506	506	506	506	506	506	506	506	506	506	506	506	506	506	501	506	505	505	505	504	504	502	506	506	506	506	497
presence of dizziness	Pearson Correlation	-0.0708065	-0.00379162	-0.014926	.124**	-0.0279191	0.059765	0.0442141	0.0397945	0.0515909	-0.0871614	-0.0184808	0.0451639	-0.00570887	0.0534434	-0.0400331	.093*	-0.0217404	.146**	1	.127**	0.076875	.133**	0.045497	.146**	0.0539747	.133**	-0.00487031	.122**	.202**	.118**	.136**	.141**	.144**	0.0749998	0.0113161	-0.0048478	0.0466964	.127**
	Sig. (2-tailed)	0.111652	0.932198	0.73767	0.00530453	0.530925	0.179513	0.320907	0.371699	0.246697	0.0500508	0.678345	0.310611	0.898069	0.230115	0.368836	0.0371739	0.62563	0.00102217		0.00417331	0.0840706	0.00273271	0.307052	0.000990311	0.225508	0.00278657	0.912977	0.00601512	4.76646e-06	0.00813311	0.00213588	0.00150476	0.00123654	0.0919344	0.79955	0.913377	0.294462	0.00456469
	N	506	506	506	506	506	506	506	506	506	506	506	506	506	506	506	506	506	506	506	506	506	506	506	506	506	501	506	505	505	505	504	504	502	506	506	506	506	497
presence of irritation	Pearson Correlation	-.102*	-0.0242957	0.082122	0.00535136	-.087*	0.00230854	0.0287954	.094*	.098*	-.099*	0.0306923	.177**	.119**	0.0452837	-0.00597145	.172**	0.0111463	0.055934	.127**	1	.087*	0.0129816	0.0677886	0.0177578	.153**	0.0554688	0.0457566	-0.00434698	0.0204804	0.0504825	0.029523	0.058648	0.0334925	0.0850389	0.0244027	0.00234264	-0.00451509	0.0801
	Sig. (2-tailed)	0.021234	0.585584	0.0649155	0.904421	0.0496375	0.958687	0.518105	0.0340944	0.0277868	0.025752	0.49091	6.0635e-05	0.00742587	0.309327	0.893408	0.000105059	0.802497	0.209089	0.00417331		0.0496004	0.770819	0.127797	0.690265	0.000536867	0.215193	0.304297	0.922373	0.646128	0.257482	0.508427	0.188675	0.454008	0.0559228	0.583934	0.958078	0.919301	0.0744105
	N	506	506	506	506	506	506	506	506	506	506	506	506	506	506	506	506	506	506	506	506	506	506	506	506	506	501	506	505	505	505	504	504	502	506	506	506	506	497
presence of exertional Dyspnoea	Pearson Correlation	0.0485996	.140**	-0.0646302	-0.0511285	0.0136085	-0.0711788	-.129**	0.010072	0.0334389	-.091*	-.102*	.165**	-0.044299	0.0756413	0.00409792	.116**	-0.0101298	0.0625882	0.076875	.087*	1	.192**	0.0580667	0.0609547	.197**	0.0120058	.526**	0.0234434	0.0484659	.101*	.139**	.116**	.123**	.140**	.127**	0.00997609	0.00210827	.187**
	Sig. (2-tailed)	0.275202	0.00157732	0.146573	0.250963	0.760082	0.109777	0.00366631	0.821193	0.452931	0.0405221	0.0213464	0.000198571	0.319977	0.0891807	0.926736	0.00873972	0.820185	0.159788	0.0840706	0.0496004		1.40953e-05	0.192217	0.170992	8.37774e-06	0.78865	2.60356e-37	0.599172	0.277004	0.0226086	0.00174235	0.00887935	0.00585452	0.00156214	0.00429777	0.822868	0.962268	2.72537e-05
	N	506	506	506	506	506	506	506	506	506	506	506	506	506	506	506	506	506	506	506	506	506	506	506	506	506	501	506	505	505	505	504	504	502	506	506	506	506	497
presence of chest pain	Pearson Correlation	0.0178999	0.033821	-0.0619133	-0.0457417	0.0118188	-0.0697406	-0.0331964	-0.0271719	-0.0176291	-0.0775695	0.0183277	0.0403617	0.0101409	0.0748631	0.0251691	0.0290601	0.023711	0.0315679	.133**	0.0129816	.192**	1	.095*	0.0304598	0.024958	-0.0175519	.101*	0.0595158	0.0333243	0.0771042	.094*	.091*	0.0723811	0.0866163	.099*	-0.0210194	0.00844876	.093*
	Sig. (2-tailed)	0.687916	0.447781	0.164349	0.304454	0.790849	0.11716	0.456215	0.541982	0.692396	0.0812995	0.680863	0.364916	0.819991	0.0925301	0.572173	0.514264	0.594642	0.478621	0.00273271	0.770819	1.40953e-05		0.03201	0.494202	0.575401	0.695122	0.0231829	0.181771	0.45493	0.0834543	0.035774	0.0415756	0.105274	0.0515074	0.0263389	0.637139	0.849635	0.0371833
	N	506	506	506	506	506	506	506	506	506	506	506	506	506	506	506	506	506	506	506	506	506	506	506	506	506	501	506	505	505	505	504	504	502	506	506	506	506	497
presence of excessive sweating	Pearson Correlation	-.136**	.190**	.137**	.095*	-.089*	-.176**	-0.0637657	.213**	.140**	-.319**	0.0222312	.119**	0.073485	.189**	.149**	.123**	.151**	0.079043	0.045497	0.0677886	0.0580667	.095*	1	0.0495392	.164**	.158**	.092*	0.0214036	-0.0402425	.314**	.295**	.229**	.197**	-0.0181921	0.0303823	.120**	-0.0761274	.164**
	Sig. (2-tailed)	0.00209186	1.66871e-05	0.00202362	0.0328214	0.0451829	6.6595e-05	0.152063	1.30831e-06	0.00154109	1.98912e-13	0.617847	0.00751432	0.0987083	1.82184e-05	0.000778811	0.00569453	0.000649512	0.075665	0.307052	0.127797	0.192217	0.03201		0.266016	0.000209857	0.000372251	0.0388591	0.631335	0.366811	5.00319e-13	1.39272e-11	2.09449e-07	8.48949e-06	0.683096	0.495302	0.0067958	0.087138	0.000231698
	N	506	506	506	506	506	506	506	506	506	506	506	506	506	506	506	506	506	506	506	506	506	506	506	506	506	501	506	505	505	505	504	504	502	506	506	506	506	497
presence of panic attack	Pearson Correlation	-0.0340638	0.0766668	0.0114813	0.0250776	-0.0725957	0.0218473	0.0581328	-0.0249214	-0.018782	-0.0733945	-0.02735	0.0422538	-0.0168064	0.0151714	-0.0325755	0.039752	-0.00636165	.102*	.146**	0.0177578	0.0609547	0.0304598	0.0495392	1	-0.0612616	0.00944881	-0.0293273	0.0864827	0.0785237	0.0683147	.105*	0.0606553	.097*	.137**	-0.0624634	-0.0528886	.089*	0.0558088
	Sig. (2-tailed)	0.444526	0.0849158	0.796688	0.573571	0.102866	0.623932	0.191711	0.575961	0.673402	0.0991251	0.539336	0.34285	0.706067	0.733519	0.464688	0.372211	0.886488	0.0211359	0.000990311	0.690265	0.170992	0.494202	0.266016		0.168843	0.832911	0.510402	0.052103	0.0779089	0.125234	0.0180256	0.173963	0.0289574	0.00199718	0.160624	0.234996	0.046609	0.214234
	N	506	506	506	506	506	506	506	506	506	506	506	506	506	506	506	506	506	506	506	506	506	506	506	506	506	501	506	505	505	505	504	504	502	506	506	506	506	497
presence of disfigurement	Pearson Correlation	0.00340042	0.0849748	-0.0329271	0.0362992	-0.0641952	-.141**	-.112*	.118**	0.0479684	-.146**	-0.0187	.158**	.104*	0.0555557	0.0167065	.111*	0.0104739	0.0711543	0.0539747	.153**	.197**	0.024958	.164**	-0.0612616	1	.114*	.151**	0.0173013	0.0161689	.187**	.158**	.192**	.127**	0.0560764	0.00808969	-0.00114028	-0.0292057	.173**
	Sig. (2-tailed)	0.939179	0.0561089	0.45988	0.415198	0.149316	0.00150795	0.0116515	0.00801068	0.281492	0.001019	0.674747	0.000371553	0.0198499	0.21219	0.707735	0.0122079	0.814187	0.109899	0.225508	0.000536867	8.37774e-06	0.575401	0.000209857	0.168843		0.0109573	0.000647625	0.698117	0.716998	2.37391e-05	0.000359824	1.4476e-05	0.00441087	0.207929	0.855955	0.979587	0.512159	0.000103917
	N	506	506	506	506	506	506	506	506	506	506	506	506	506	506	506	506	506	506	506	506	506	506	506	506	506	501	506	505	505	505	504	504	502	506	506	506	506	497
How often you experience minor adverse events	Pearson Correlation	-0.0704328	.157**	.106*	.160**	-.139**	0.0254175	0.0582903	-0.000890817	0.0226616	-.104*	-0.0263504	-0.0377872	-0.0600617	0.0556693	0.00621433	.307**	-0.000926306	.429**	.133**	0.0554688	0.0120058	-0.0175519	.158**	0.00944881	.114*	1	0.00553694	.349**	.658**	0.0795749	0.0535819	0.0633811	.234**	0.0201729	0.0122609	-0.0233943	.191**	.268**
	Sig. (2-tailed)	0.115368	0.000428477	0.018103	0.00033298	0.0018821	0.570313	0.192724	0.984132	0.612833	0.0198849	0.556244	0.39868	0.179526	0.213536	0.889648	2.14393e-12	0.9835	7.47471e-24	0.00278657	0.215193	0.78865	0.695122	0.000372251	0.832911	0.0109573		0.901612	9.68709e-16	2.42386e-63	0.0754506	0.232171	0.157451	1.2887e-07	0.652386	0.784268	0.601392	1.64675e-05	1.32121e-09
	N	501	501	501	501	501	501	501	501	501	501	501	501	501	501	501	501	501	501	501	501	501	501	501	501	501	501	501	500	500	500	499	499	497	501	501	501	501	497
Functional status of dyspnoea	Pearson Correlation	0.0816937	0.0680641	-0.0183243	-0.0494922	0.0402527	-0.0403706	-0.0511801	.125**	.102*	-0.0830963	-0.0182282	.172**	-0.0224559	.150**	.253**	.144**	.212**	.131**	-0.00487031	0.0457566	.526**	.101*	.092*	-0.0293273	.151**	0.00553694	1	0.040395	0.0692733	.210**	.224**	.190**	.210**	0.00563563	.097*	-0.00339433	0.00866031	.377**
	Sig. (2-tailed)	0.0663312	0.126252	0.680918	0.266471	0.366213	0.36481	0.250484	0.00475582	0.0215899	0.0617881	0.682501	0.00010185	0.614299	0.000719271	8.26555e-09	0.00119665	1.56744e-06	0.00304641	0.912977	0.304297	2.60356e-37	0.0231829	0.0388591	0.510402	0.000647625	0.901612		0.364997	0.120009	1.84994e-06	3.65214e-07	1.71364e-05	2.068e-06	0.899369	0.028809	0.939288	0.845917	3.06519e-18
	N	506	506	506	506	506	506	506	506	506	506	506	506	506	506	506	506	506	506	506	506	506	506	506	506	506	501	506	505	505	505	504	504	502	506	506	506	506	497
how often the headache is severe	Pearson Correlation	0.0464122	.116**	-0.0136631	0.0308169	-0.0224982	0.0722413	0.062584	0.0818278	.110*	-.136**	-.131**	0.027214	-0.0708656	0.0515122	-0.0279117	.180**	-0.0394731	.600**	.122**	-0.00434698	0.0234434	0.0595158	0.0214036	0.0864827	0.0173013	.349**	0.040395	1	.513**	.212**	.255**	.208**	.269**	.100*	0.0237801	0.0670747	.156**	.382**
	Sig. (2-tailed)	0.297894	0.00913565	0.759382	0.489583	0.613984	0.104907	0.160232	0.0661543	0.0134428	0.00224159	0.00327845	0.541758	0.111708	0.247889	0.531443	4.86016e-05	0.376052	9.31498e-51	0.00601512	0.922373	0.599172	0.181771	0.631335	0.052103	0.698117	9.68709e-16	0.364997		2.88724e-35	1.54297e-06	6.26195e-09	2.47069e-06	9.21412e-10	0.0246506	0.593935	0.132253	0.000444069	9.90334e-19
	N	505	505	505	505	505	505	505	505	505	505	505	505	505	505	505	505	505	505	505	505	505	505	505	505	505	500	505	505	505	505	504	504	502	505	505	505	505	497
how often the headache limit daily activity	Pearson Correlation	-0.00854097	0.0751595	0.0544868	0.0797685	-.091*	.197**	.143**	0.0141089	0.0557159	-0.0630408	-0.080606	-0.031697	-.120**	0.010344	-0.032178	.204**	-0.0615173	.576**	.202**	0.0204804	0.0484659	0.0333243	-0.0402425	0.0785237	0.0161689	.658**	0.0692733	.513**	1	.162**	.149**	.184**	.355**	.125**	0.0645616	0.0156884	.269**	.387**
	Sig. (2-tailed)	0.848163	0.0915647	0.22159	0.0732956	0.0408627	8.05788e-06	0.00123379	0.751784	0.211326	0.157197	0.0703186	0.47726	0.00692204	0.816628	0.470598	3.86275e-06	0.167491	6.35913e-46	4.76646e-06	0.646128	0.277004	0.45493	0.366811	0.0779089	0.716998	2.42386e-63	0.120009	2.88724e-35		0.000262671	0.00082417	3.13659e-05	2.23066e-16	0.00487994	0.147405	0.725063	8.24321e-10	2.98179e-19
	N	505	505	505	505	505	505	505	505	505	505	505	505	505	505	505	505	505	505	505	505	505	505	505	505	505	500	505	505	505	505	504	504	502	505	505	505	505	497
how often do you lie down due to headache	Pearson Correlation	-.123**	.087*	.091*	0.00749295	-0.0401995	-.102*	-0.0408655	.246**	.159**	-.149**	0.00444802	.188**	.099*	0.0323615	.222**	.108*	.183**	.309**	.118**	0.0504825	.101*	0.0771042	.314**	0.0683147	.187**	0.0795749	.210**	.212**	.162**	1	.671**	.622**	.504**	.096*	0.00667415	0.0662439	0.0151434	.404**
	Sig. (2-tailed)	0.00576894	0.0499957	0.0418585	0.866608	0.367324	0.022446	0.359433	2.11308e-08	0.000344539	0.000772137	0.920575	2.22425e-05	0.0266547	0.468071	4.6406e-07	0.0148659	3.51843e-05	1.33204e-12	0.00813311	0.257482	0.0226086	0.0834543	5.00319e-13	0.125234	2.37391e-05	0.0754506	1.84994e-06	1.54297e-06	0.000262671		4.07809e-67	2.13264e-55	1.23255e-33	0.0313273	0.88107	0.137123	0.734246	6.29274e-21
	N	505	505	505	505	505	505	505	505	505	505	505	505	505	505	505	505	505	505	505	505	505	505	505	505	505	500	505	505	505	505	504	504	502	505	505	505	505	497
how often you are tired in last 4 week	Pearson Correlation	-0.0213225	.127**	0.00968057	-0.0503395	0.061581	-0.0336866	0.0335595	.202**	.167**	-.114*	-0.00744626	.191**	0.0538469	0.0499768	.211**	.115**	.171**	.330**	.136**	0.029523	.139**	.094*	.295**	.105*	.158**	0.0535819	.224**	.255**	.149**	.671**	1	.743**	.590**	.124**	0.0324315	0.0608439	0.00837222	.496**
	Sig. (2-tailed)	0.632967	0.00420653	0.828369	0.259308	0.167473	0.45049	0.452201	4.73791e-06	0.000166963	0.0104534	0.867563	1.55565e-05	0.227534	0.262761	1.72399e-06	0.00968072	0.000112457	2.64509e-14	0.00213588	0.508427	0.00174235	0.035774	1.39272e-11	0.0180256	0.000359824	0.232171	3.65214e-07	6.26195e-09	0.00082417	4.07809e-67		1.09372e-89	2.39387e-48	0.00533038	0.467551	0.172626	0.851275	3.19376e-32
	N	504	504	504	504	504	504	504	504	504	504	504	504	504	504	504	504	504	504	504	504	504	504	504	504	504	499	504	504	504	504	504	504	502	504	504	504	504	497
how often you are irritated in last 4 week	Pearson Correlation	-0.0265082	.120**	-0.00119257	-0.00961788	0.0273943	-0.0479432	0.00684673	.156**	.117**	-.107*	0.00472988	.199**	0.0139638	0.0338343	.204**	.104*	.156**	.306**	.141**	0.058648	.116**	.091*	.229**	0.0606553	.192**	0.0633811	.190**	.208**	.184**	.622**	.743**	1	.634**	0.0861832	0.0206981	0.0612829	0.0581963	.460**
	Sig. (2-tailed)	0.55269	0.00695321	0.978694	0.829463	0.539487	0.282703	0.878139	0.000426625	0.0084574	0.0163856	0.915644	6.55963e-06	0.754492	0.448505	3.68973e-06	0.0190386	0.000448634	2.30558e-12	0.00150476	0.188675	0.00887935	0.0415756	2.09449e-07	0.173963	1.4476e-05	0.157451	1.71364e-05	2.47069e-06	3.13659e-05	2.13264e-55	1.09372e-89		9.97808e-58	0.0531619	0.642958	0.169544	0.192109	2.47615e-27
	N	504	504	504	504	504	504	504	504	504	504	504	504	504	504	504	504	504	504	504	504	504	504	504	504	504	499	504	504	504	504	504	504	502	504	504	504	504	497
how often you loss concetration in last 4 week	Pearson Correlation	0.00748725	.117**	0.0100562	-0.00587609	-0.0207123	0.0332289	0.057217	.199**	.180**	-.093*	-0.0300417	.131**	0.00422866	0.0787192	.109*	.153**	0.0682225	.403**	.144**	0.0334925	.123**	0.0723811	.197**	.097*	.127**	.234**	.210**	.269**	.355**	.504**	.590**	.634**	1	.104*	.090*	0.0771792	.099*	.509**
	Sig. (2-tailed)	0.867104	0.00848861	0.822168	0.895515	0.643394	0.45757	0.200608	6.93799e-06	5.11851e-05	0.0363262	0.501858	0.00322735	0.924705	0.0780575	0.01465	0.000573275	0.126881	4.60786e-21	0.00123654	0.454008	0.00585452	0.105274	8.48949e-06	0.0289574	0.00441087	1.2887e-07	2.068e-06	9.21412e-10	2.23066e-16	1.23255e-33	2.39387e-48	9.97808e-58		0.0195968	0.0429883	0.0840788	0.0264092	4.43682e-34
	N	502	502	502	502	502	502	502	502	502	502	502	502	502	502	502	502	502	502	502	502	502	502	502	502	502	497	502	502	502	502	502	502	502	502	502	502	502	497
presence of asthma	Pearson Correlation	0.0132573	.108*	-0.0288838	-0.0181303	-0.0419074	0.0129679	0.0137365	-0.0150593	0.0380694	-0.0473996	-0.00660491	0.0323432	0.019982	0.00908807	0.0267929	0.0753277	0.0227362	.106*	0.0749998	0.0850389	.140**	0.0866163	-0.0181921	.137**	0.0560764	0.0201729	0.00563563	.100*	.125**	.096*	.124**	0.0861832	.104*	1	.114*	0.0489677	.112*	.152**
	Sig. (2-tailed)	0.766091	0.014618	0.516822	0.684114	0.346824	0.771054	0.757896	0.735414	0.392805	0.287243	0.882179	0.46788	0.653853	0.838408	0.547635	0.0905185	0.609884	0.0173173	0.0919344	0.0559228	0.00156214	0.0515074	0.683096	0.00199718	0.207929	0.652386	0.899369	0.0246506	0.00487994	0.0313273	0.00533038	0.0531619	0.0195968		0.0105387	0.271578	0.0115039	0.000651206
	N	506	506	506	506	506	506	506	506	506	506	506	506	506	506	506	506	506	506	506	506	506	506	506	506	506	501	506	505	505	505	504	504	502	506	506	506	506	497
prsence of diabetes	Pearson Correlation	.179**	0.0329386	-.140**	-0.0517937	0.00408503	-0.00450336	0.0107523	0.0303831	0.0797248	-0.00240418	0.00633477	0.00731619	-0.0319485	0.0674679	-0.0102359	0.054627	-0.0375317	.087*	0.0113161	0.0244027	.127**	.099*	0.0303823	-0.0624634	0.00808969	0.0122609	.097*	0.0237801	0.0645616	0.00667415	0.0324315	0.0206981	.090*	.114*	1	.238**	-0.00526611	.197**
	Sig. (2-tailed)	4.91126e-05	0.459722	0.00162009	0.244842	0.926965	0.91951	0.809341	0.49529	0.0731678	0.956977	0.886965	0.869598	0.473331	0.129614	0.818335	0.219943	0.399529	0.0495527	0.79955	0.583934	0.00429777	0.0263389	0.495302	0.160624	0.855955	0.784268	0.028809	0.593935	0.147405	0.88107	0.467551	0.642958	0.0429883	0.0105387		6.19851e-08	0.905936	9.94281e-06
	N	506	506	506	506	506	506	506	506	506	506	506	506	506	506	506	506	506	506	506	506	506	506	506	506	506	501	506	505	505	505	504	504	502	506	506	506	506	497
presence of hypertension	Pearson Correlation	.201**	0.049339	-.123**	-0.0239276	.099*	-0.0380579	-0.0646227	0.00398314	0.0679029	-0.0435265	-0.0202988	0.0243949	-0.0600954	0.0455794	-0.0558752	0.0388036	-0.0770491	0.0755012	-0.0048478	0.00234264	0.00997609	-0.0210194	.120**	-0.0528886	-0.00114028	-0.0233943	-0.00339433	0.0670747	0.0156884	0.0662439	0.0608439	0.0612829	0.0771792	0.0489677	.238**	1	-0.026086	.180**
	Sig. (2-tailed)	5.37232e-06	0.267956	0.00551929	0.591278	0.0266188	0.392948	0.14662	0.928782	0.127154	0.328496	0.648729	0.584053	0.177115	0.306176	0.209568	0.383735	0.083369	0.0897764	0.913377	0.958078	0.822868	0.637139	0.0067958	0.234996	0.979587	0.601392	0.939288	0.132253	0.725063	0.137123	0.172626	0.169544	0.0840788	0.271578	6.19851e-08		0.558253	5.43534e-05
	N	506	506	506	506	506	506	506	506	506	506	506	506	506	506	506	506	506	506	506	506	506	506	506	506	506	501	506	505	505	505	504	504	502	506	506	506	506	497
presence of previous primary headache	Pearson Correlation	0.0231025	0.019564	-0.0319751	-0.0311211	0.0379129	0.0296806	0.0158534	-0.0449969	-0.00839206	0.0317949	.092*	0.0269717	-0.0703632	0.0296078	-0.0293773	0.0294771	-0.0276641	.243**	0.0466964	-0.00451509	0.00210827	0.00844876	-0.0761274	.089*	-0.0292057	.191**	0.00866031	.156**	.269**	0.0151434	0.00837222	0.0581963	.099*	.112*	-0.00526611	-0.026086	1	.142**
	Sig. (2-tailed)	0.604136	0.660636	0.472963	0.484871	0.394754	0.505319	0.722024	0.312405	0.850633	0.475461	0.0386774	0.544964	0.113918	0.506364	0.509682	0.508244	0.534686	3.00126e-08	0.294462	0.919301	0.962268	0.849635	0.087138	0.046609	0.512159	1.64675e-05	0.845917	0.000444069	8.24321e-10	0.734246	0.851275	0.192109	0.0264092	0.0115039	0.905936	0.558253		0.00152259
	N	506	506	506	506	506	506	506	506	506	506	506	506	506	506	506	506	506	506	506	506	506	506	506	506	506	501	506	505	505	505	504	504	502	506	506	506	506	497
Total	Pearson Correlation	.592**	.159**	-.284**	-.151**	.306**	.260**	.238**	.256**	.334**	-0.0585847	8.0059e-05	.207**	0.0796875	.102*	.349**	.196**	.343**	.453**	.127**	0.0801	.187**	.093*	.164**	0.0558088	.173**	.268**	.377**	.382**	.387**	.404**	.496**	.460**	.509**	.152**	.197**	.180**	.142**	1
	Sig. (2-tailed)	2.10238e-48	0.000367638	1.1407e-10	0.000755706	3.02641e-12	4.19716e-09	8.01232e-08	7.16913e-09	2.11662e-14	0.192271	0.99858	3.44714e-06	0.0759207	0.023374	1.16785e-15	1.08905e-05	3.306e-15	1.42389e-26	0.00456469	0.0744105	2.72537e-05	0.0371833	0.000231698	0.214234	0.000103917	1.32121e-09	3.06519e-18	9.90334e-19	2.98179e-19	6.29274e-21	3.19376e-32	2.47615e-27	4.43682e-34	0.000651206	9.94281e-06	5.43534e-05	0.00152259
	N	497	497	497	497	497	497	497	497	497	497	497	497	497	497	497	497	497	497	497	497	497	497	497	497	497	497	497	497	497	497	497	497	497	497	497	497	497	497
**. Correlation is significant at the 0.01 level (2-tailed).
*. Correlation is significant at the 0.05 level (2-tailed).
