# Supplementary material for: Health hazards related to using masks and/or personal protective equipment among physicians working in public hospitals in Dhaka: A cross-sectional study
Source: PLoS One. 2022 Sep 15;17(9):e0274169. doi: 10.1371/journal.pone.0274169 (PMC9477277; doi:10.1371/journal.pone.0274169)
Supplement: S1 Dataset — (XLSX) [file pone.0274169.s007.xlsx]

## Sheet: Sheet1
Age	Sex	Work_stat_covid	Physician_position	Mod_position	Duty_pattern	Duty_hour	Evening_practice	practice_duration	COVID_positive	COVID_presentation	Protection_used	Mask_type	Frequency_mask_use	Reuse_mask	Time_wear_mask	Training_PPE	Major_events	at_least_one_hazard	Frequency_major_events	Minor_headache	Minor_dizziness	Minor_irritation	Minor_Dyspnoea	Minor_chestpain	Minor_sweating	Minor_panic_attack	Minor_disfigurement	Frequency_minor_event	Severity_dyspnoea	Severe_headache	Limit_daily_activity	Headache_lie_down	last_4_week_tired	last_4_week_irritated	Last_4_week_concentration	asthma	DM	HTN	IHD	Hypothyroidism	CKD	Obesity	Personal_stress_Level	Previous_primary_headache	All_resp_distress	age_gp_1	Short_position	short_mask	Total
38	1	1	7	2	2	1	1	1	0	0	2	1	1	0	5	0	0	0	0	0	0	0	0	0	0	0	0	0	0	0	0	0	0	0	0	0	0	0	0	0	0	0	1	0	0	1	3	1	63
50	1	0	2	1	1	1	1	1	1	2	2	1	1	0	5	0	0	0	0	0	0	0	0	0	0	0	0	0	0	0	0	0	0	0	0	0	0	0	0	0	0	0	1	0	0	2	1	1	70
38	0	0	6	3	2	1	1	1	0	0	2	3	1	0	5	0	0	0	0	0	0	0	0	0	0	0	0	0	0	0	0	0	0	0	0	0	0	0	0	0	0	0	1	0	0	1	3	2	63
49	1	0	3	2	3	1	1	1	0	0	2	1	1	1	5	0	0	0	0	0	0	0	0	0	0	0	0	0	0	0	0	0	0	0	0	0	0	0	0	0	0	0	1	1	0	2	2	1	72
28	1	0	7	2	1	1	0	0	2	1	2	3	1	0	5	0	0	0	0	0	0	0	0	0	0	0	0	0	0	0	0	0	0	0	0	0	0	0	0	0	0	0	1	0	0	1	3	2	54
26	0	1	6	3	1	1	0	0	0	0	1	1	1	1	6	1	0	0	0	0	0	0	0	0	0	0	0	0	0	0	0	0	0	0	0	0	0	0	0	0	0	0	1	1	0	1	3	1	50
61	1	0	1	1	3	1	0	0	0	0	2	1	1	0	4	0	0	0	0	0	0	0	0	0	0	0	0	0	0	0	0	0	0	0	0	0	0	1	0	0	1	0	2	0	0	2	1	1	78
39	1	1	3	2	1	2	1	3	1	2	2	1	1	0	4	0	0	0	0	0	0	0	0	0	0	0	0	0	0	0	0	0	0	0	0	0	0	0	0	0	0	1	2	0	0	1	2	1	64
34	1	1	2	1	1	1	1	1	0	0	2	1	1	0	5	0	0	0	0	0	0	0	0	0	0	0	0	0	0	0	0	0	0	0	0	0	0	0	0	0	0	1	2	0	0	1	1	1	52
32	1	0	3	2	1	1	1	1	0	0	2	3	1	0	5	0	0	0	0	0	0	0	0	0	0	0	0	0	0	0	0	0	0	0	0	0	0	0	0	0	0	1	2	0	0	1	2	2	53
30	0	1	8	2	1	2	0	0	0	0	1	1	1	0	4	1	0	0	0	0	0	0	0	0	0	0	0	0	0	0	0	0	0	0	0	0	0	0	0	0	0	0	2	0	0	1	3	1	52
39	1	0	6	3	1	1	0	0	0	0	2	1	1	1	4	0	0	0	0	0	0	0	0	0	0	0	0	0	0	0	0	0	0	0	0	0	0	0	0	0	0	1	3	0	0	1	3	1	60
42	0	1	6	3	3	1	0	0	0	0	2	2	1	1	6	0	0	0	0	0	0	0	0	0	0	0	0	0	0	2	0	2	2	2	1	0	0	0	0	0	0	0	3	0	0	1	3	1	77
61	1	0	1	1	3	1	1	2	0	0	1	1	1	1	3	0	0	0	0	0	0	0	0	0	0	0	0	0	0	0	0	0	0	0	0	0	0	0	0	0	0	0	3	1	0	2	1	1	79
52	1	0	2	1	3	2	1	3	0	0	2	1	1	0	5	1	0	0	0	0	0	0	0	0	0	0	0	0	0	0	0	0	0	0	0	0	0	0	0	0	0	0	3	0	0	2	1	1	75
32	1	1	5	3	1	1	0	0	1	2	2	3	1	0	5	0	0	0	0	0	1	0	0	0	0	0	0	1	0	0	0	0	0	0	0	0	0	0	0	0	0	0	2	1	0	1	3	2	61
26	0	0	6	3	1	2	0	0	0	0	2	3	1	0	6	0	0	0	0	0	0	0	0	0	0	0	0	2	0	0	0	0	0	0	0	0	0	0	0	0	0	0	2	0	0	1	3	2	52
36	0	0	7	2	3	1	1	2	0	0	2	3	1	0	5	0	0	1	0	1	0	0	0	0	0	0	0	#NULL!	0	0	0	0	0	0	0	0	0	0	0	0	0	1	2	0	0	1	3	2	#NULL!
26	1	0	7	2	1	1	0	0	0	0	2	3	1	1	6	0	0	1	0	0	0	1	0	0	0	0	0	#NULL!	0	0	0	0	0	0	0	0	0	0	0	0	0	0	3	0	0	1	3	2	#NULL!
40	1	0	4	3	1	1	0	0	2	2	2	3	1	1	6	0	0	1	0	0	0	0	0	0	0	0	1	#NULL!	0	0	0	0	0	0	0	0	0	0	0	0	0	0	4	0	0	1	3	2	#NULL!
26	0	0	6	3	1	2	0	0	2	2	2	3	1	1	5	0	0	1	0	1	0	1	0	0	1	0	0	#NULL!	2	3	2	3	2	1	1	0	0	0	0	0	0	0	3	0	0	1	3	2	#NULL!
55	0	1	5	3	3	1	1	3	1	3	2	2	3	0	1	0	0	1	0	1	0	0	0	0	0	0	0	0	0	2	0	0	2	2	1	0	0	0	0	0	0	0	1	0	0	2	3	1	92
30	0	0	8	2	1	1	1	1	0	0	2	3	1	1	5	0	0	1	0	0	1	1	0	0	0	0	0	0	0	0	0	0	0	0	0	0	0	0	0	1	0	1	1	0	0	1	3	2	59
25	1	0	8	2	3	2	1	3	0	0	1	1	1	1	4	1	0	1	0	0	1	0	0	0	0	0	0	0	0	0	0	2	0	0	0	0	0	0	0	0	0	0	1	0	0	1	3	1	57
29	0	1	6	3	1	2	1	3	1	4	1	1	1	1	4	1	0	1	0	0	0	1	0	0	1	0	0	0	0	0	0	0	0	0	0	1	0	0	0	0	0	0	1	0	0	1	3	1	63
24	0	0	8	2	1	1	1	1	0	0	2	4	1	1	5	0	0	1	0	0	0	1	0	0	0	0	0	0	0	0	0	0	0	0	0	0	0	0	0	0	0	0	2	0	0	1	3	1	52
25	1	0	8	2	1	2	1	3	0	0	1	1	1	0	4	0	0	1	0	0	1	0	0	0	1	0	0	0	0	0	0	0	0	0	0	0	0	0	0	0	0	0	2	0	0	1	3	1	52
26	0	0	8	2	1	1	0	0	0	0	2	1	1	0	4	0	0	1	0	0	1	0	0	0	0	0	0	0	0	0	0	0	0	0	0	0	0	0	0	0	0	0	2	0	0	1	3	1	47
25	1	0	8	2	1	2	1	3	0	0	2	3	1	0	4	0	0	1	0	0	0	1	0	0	0	0	0	0	0	0	0	0	0	0	0	0	0	0	0	0	0	0	2	0	0	1	3	2	54
25	1	0	8	2	1	2	1	3	0	0	2	1	1	1	4	0	0	1	0	0	0	1	0	0	0	0	0	0	0	0	0	0	0	0	0	0	0	0	0	0	0	0	2	0	0	1	3	1	53
26	1	0	8	2	1	2	1	3	1	2	2	4	1	1	4	0	0	1	0	0	1	0	0	0	0	0	0	0	0	0	0	0	0	0	0	0	0	0	0	0	0	0	2	0	0	1	3	1	60
25	1	0	8	2	1	2	1	3	0	0	1	1	1	0	4	1	0	1	0	0	0	1	0	0	0	0	0	0	0	0	0	0	0	0	0	0	0	0	0	0	0	0	2	0	0	1	3	1	52
32	0	1	7	2	1	1	1	1	0	0	1	1	1	0	5	1	0	1	0	0	0	0	0	0	1	0	0	0	0	0	0	0	0	0	0	0	0	0	0	0	0	0	2	0	0	1	3	1	56
39	1	0	6	3	2	1	1	1	0	0	1	3	3	0	5	1	0	1	0	0	0	0	0	0	1	0	0	0	0	0	0	0	0	0	0	0	0	1	0	0	0	0	2	0	0	1	3	2	69
24	1	0	8	2	1	2	1	3	1	2	1	3	1	0	4	0	0	1	0	0	0	1	0	0	0	0	0	0	0	0	0	0	0	0	0	0	0	0	0	0	0	0	3	0	0	1	3	2	55
40	1	0	3	2	1	2	1	3	0	0	2	3	1	0	4	0	0	1	0	0	0	1	0	0	0	0	0	0	0	0	0	0	0	0	0	0	0	0	0	0	0	0	3	0	0	1	2	2	64
41	1	1	6	3	3	2	1	3	1	2	2	1	1	1	4	0	0	1	0	0	0	1	0	0	0	0	0	0	0	0	0	0	0	0	0	0	0	1	0	0	0	0	3	0	0	1	3	1	75
25	1	0	8	2	1	2	1	3	1	3	2	1	1	1	4	0	0	1	0	0	0	1	0	0	0	0	0	0	0	0	0	0	0	0	0	0	0	0	0	0	0	1	3	0	0	1	3	1	57
37	1	1	6	3	1	1	1	1	1	2	2	3	1	1	5	0	0	1	0	0	0	1	0	0	0	0	0	0	0	0	0	0	0	0	0	0	0	0	0	0	0	0	3	0	0	1	3	2	68
24	0	0	8	2	1	2	1	4	0	0	2	3	1	0	6	0	0	1	0	0	0	1	0	0	0	0	0	0	0	0	0	0	0	0	0	0	0	0	0	0	0	0	3	0	0	1	3	2	55
24	1	0	8	2	1	2	1	4	0	0	2	4	1	1	6	0	0	1	0	1	0	1	0	0	0	0	0	0	0	4	0	0	2	1	0	0	0	0	0	0	0	0	3	0	0	1	3	1	66
31	1	1	8	2	1	1	1	1	0	0	1	1	1	0	5	1	0	1	0	0	1	0	0	0	0	0	0	0	0	0	0	0	0	0	0	0	0	0	0	0	0	0	3	0	0	1	3	1	57
49	1	1	3	2	3	2	1	4	1	2	1	3	1	0	6	0	0	1	0	0	0	1	0	0	0	0	0	0	0	0	0	0	0	0	0	1	0	0	0	0	0	0	3	1	0	2	2	2	83
48	0	0	8	2	3	1	1	1	0	0	2	3	1	1	5	0	0	1	0	0	0	1	0	0	0	0	0	0	0	0	0	0	0	0	0	0	0	0	0	0	0	0	4	0	0	2	3	2	77
58	0	1	2	1	3	1	1	1	2	3	2	3	1	1	5	0	0	1	0	1	0	0	0	0	0	0	0	0	2	2	2	3	0	0	0	1	1	1	0	0	0	0	1	0	0	2	1	2	98
40	1	1	3	2	2	1	1	3	1	3	2	1	1	1	5	1	0	1	0	1	0	0	0	0	0	0	0	1	0	2	2	2	2	2	1	0	0	0	0	0	0	0	3	1	0	1	2	1	83
31	0	0	7	2	1	1	0	0	0	0	2	3	1	0	4	0	0	1	0	1	1	0	0	0	0	0	0	1	0	3	1	0	0	2	0	0	0	0	0	0	0	0	1	0	0	1	3	2	61
39	1	1	7	2	1	1	1	1	1	2	1	1	1	1	5	1	0	1	0	1	0	1	0	0	0	0	0	1	0	3	1	0	0	0	0	0	0	0	0	0	0	0	1	0	0	1	3	1	74
37	1	0	6	3	1	1	1	2	0	0	2	3	1	1	6	0	0	1	0	0	0	1	0	0	0	0	0	1	0	0	0	0	0	0	0	0	0	0	0	0	0	0	1	0	0	1	3	2	67
33	1	1	7	2	1	1	1	1	1	3	2	2	1	1	5	1	0	1	0	1	0	0	0	0	0	0	0	1	0	2	1	1	1	1	1	0	0	0	0	0	0	0	1	0	0	1	3	1	73
36	1	0	3	2	2	1	1	3	1	2	2	1	1	1	6	0	0	1	0	1	1	0	0	0	1	0	1	1	0	2	3	3	2	3	1	0	0	0	0	0	0	0	1	1	0	1	2	1	83
40	0	1	3	2	3	1	1	1	1	2	2	1	1	1	5	0	0	1	0	1	0	1	0	0	0	0	0	1	0	2	1	0	0	0	0	1	0	0	0	0	0	0	1	0	0	1	2	1	72
38	1	1	7	2	1	1	0	0	1	2	1	1	1	1	4	1	0	1	0	1	1	1	0	0	0	0	0	1	0	3	1	0	0	0	0	1	1	1	0	0	0	0	1	0	0	1	3	1	74
35	1	1	6	3	1	1	0	0	0	0	2	1	2	0	2	0	0	1	0	1	0	0	0	0	0	0	0	1	0	2	1	0	0	0	0	0	0	0	0	0	0	0	2	1	0	1	3	1	61
32	1	1	6	3	1	2	1	3	1	2	1	1	1	0	4	0	0	1	0	1	0	0	0	0	1	0	0	1	0	2	1	0	1	0	0	0	0	0	0	0	0	0	2	0	0	1	3	1	67
28	1	1	6	3	1	1	0	0	0	0	2	3	1	0	4	0	0	1	0	1	0	0	0	0	0	0	0	1	0	0	1	0	0	0	2	0	0	0	0	0	0	0	2	1	0	1	3	2	57
26	1	0	8	2	1	2	1	3	0	0	2	3	1	0	4	0	0	1	0	1	0	0	0	0	0	0	0	1	0	0	1	0	0	0	0	0	0	0	0	0	0	0	2	0	0	1	3	2	57
34	1	0	7	2	1	2	1	3	0	0	2	1	2	0	4	0	0	1	0	1	0	0	0	0	0	0	0	1	0	1	1	0	0	0	2	0	0	0	0	0	0	0	2	0	0	1	3	1	66
43	0	1	3	2	2	1	0	0	1	2	2	1	1	1	4	0	0	1	0	1	0	1	0	0	0	0	0	1	0	4	1	0	1	0	0	0	0	1	0	0	0	0	2	0	0	1	2	1	74
45	1	0	3	2	3	1	1	2	0	0	2	2	1	1	6	0	0	1	0	0	0	1	0	0	0	0	0	1	0	0	0	0	0	0	0	0	0	0	0	0	0	0	2	0	0	2	2	1	72
27	0	1	7	2	1	2	1	3	0	0	1	1	1	0	4	1	0	1	0	1	0	1	0	0	0	0	0	1	0	1	1	0	0	0	0	0	0	0	0	0	0	0	2	0	0	1	3	1	57
27	1	1	6	3	1	1	0	0	1	2	2	1	1	0	4	1	0	1	0	1	0	0	0	0	0	0	0	1	0	3	1	0	0	0	2	0	0	0	0	0	0	0	2	0	0	1	3	1	60
39	0	0	3	2	1	1	1	1	0	0	2	3	1	0	5	1	0	1	0	1	1	0	0	0	0	0	0	1	0	2	1	1	2	0	0	0	0	0	0	0	0	0	2	1	0	1	2	2	70
37	0	0	6	3	1	1	1	1	1	2	1	1	1	1	5	1	0	1	0	1	0	0	0	0	1	0	0	1	0	2	1	0	0	0	2	0	0	1	0	0	0	0	2	0	0	1	3	1	72
42	1	1	3	2	1	1	1	3	1	2	1	1	1	1	4	0	0	1	0	1	0	0	0	0	0	0	0	1	0	2	0	2	2	2	2	0	0	0	0	0	0	0	2	0	0	1	2	1	78
32	1	1	7	2	1	1	0	0	0	0	1	1	1	1	6	0	0	1	0	0	0	1	0	0	0	0	1	1	0	0	0	0	0	0	0	0	0	0	0	0	0	0	2	0	0	1	3	1	58
40	1	0	6	3	1	1	0	0	0	0	2	3	1	1	6	0	0	1	0	1	0	1	0	0	0	0	0	1	0	1	0	1	1	1	1	0	0	0	0	0	0	0	2	0	0	1	3	2	73
44	1	1	7	2	1	1	0	0	0	0	1	1	1	1	4	1	0	1	0	1	0	1	0	0	0	0	1	1	0	2	1	2	1	2	2	0	0	1	0	0	0	0	2	0	0	1	3	1	81
28	1	1	6	3	1	1	0	0	1	2	1	1	1	0	5	1	0	1	0	1	0	0	0	0	1	0	0	1	0	0	0	2	2	0	0	0	0	0	0	0	0	0	2	0	0	1	3	1	60
32	1	1	3	2	2	1	1	4	1	4	1	1	1	0	6	1	0	1	0	1	0	0	0	0	0	0	0	1	0	1	1	1	2	1	2	0	0	0	0	0	0	0	2	1	0	1	2	1	73
28	1	1	6	3	1	1	0	0	1	2	2	3	1	0	6	1	0	1	0	1	0	0	0	0	0	0	0	1	0	0	0	0	0	0	0	0	0	0	0	0	0	0	2	0	0	1	3	2	59
30	1	1	6	3	1	1	0	0	0	0	1	3	1	0	6	1	0	1	0	0	0	1	0	0	1	0	1	1	0	0	0	0	0	0	0	0	0	1	0	0	1	0	2	0	0	1	3	2	61
25	1	0	8	2	1	1	0	0	1	2	2	3	1	0	5	0	0	1	0	0	0	1	0	0	0	0	0	1	0	0	0	0	0	0	0	0	0	0	0	0	0	0	2	0	0	1	3	2	54
33	1	1	7	2	1	1	0	0	0	0	1	1	1	0	6	0	0	1	0	1	0	0	0	0	0	0	0	1	0	2	0	1	2	0	0	0	0	0	0	0	0	0	2	0	0	1	3	1	62
29	1	0	6	3	1	2	1	1	1	2	2	2	1	0	6	0	0	1	0	1	1	1	0	0	0	0	0	1	0	2	2	2	2	2	2	0	0	1	0	0	0	0	2	0	0	1	3	1	75
48	0	0	2	1	3	1	0	0	0	0	2	1	1	0	4	0	0	1	0	1	0	0	0	0	0	0	0	1	0	2	1	0	0	0	2	0	0	1	0	0	0	0	3	0	0	2	1	1	71
48	0	1	2	1	1	2	1	3	0	0	2	1	1	0	4	0	0	1	0	1	0	0	0	0	0	0	0	1	0	1	1	0	1	1	0	0	0	1	0	0	0	0	3	0	0	2	1	1	74
50	1	1	3	2	1	2	1	3	0	0	2	1	1	0	4	0	0	1	0	1	0	0	0	0	0	0	0	1	0	0	1	0	0	0	0	0	0	0	0	0	0	0	3	0	0	2	2	1	75
46	1	0	3	2	3	2	1	3	0	0	2	3	2	0	4	0	0	1	0	1	0	1	0	0	0	0	0	1	0	4	1	0	2	0	0	0	0	0	0	0	0	0	3	0	0	2	2	2	82
30	0	0	2	1	2	1	0	0	1	1	2	3	1	0	5	0	0	1	0	1	0	1	0	0	0	0	0	1	0	2	2	2	1	2	1	0	0	0	0	0	0	0	2	0	0	1	1	2	62
42	1	1	3	2	2	1	1	1	1	2	2	1	2	1	5	0	0	1	0	1	0	0	0	0	0	1	0	1	0	1	1	0	0	0	0	0	0	0	0	1	0	0	2	0	0	1	2	1	74
42	1	1	3	2	1	1	0	0	0	0	1	1	1	0	4	1	0	1	0	1	0	0	0	0	0	0	0	1	0	4	1	0	0	0	2	0	0	0	0	0	0	0	3	0	0	1	2	1	68
41	0	1	7	2	2	1	1	1	1	2	1	1	1	0	5	1	0	1	0	1	1	0	0	0	0	0	0	1	0	2	1	0	0	0	0	0	0	0	0	0	0	0	3	0	0	1	3	1	74
26	0	0	8	2	1	2	1	4	1	1	1	1	1	1	6	1	0	1	0	1	0	1	0	0	1	0	1	1	0	0	1	0	0	0	0	0	0	0	0	0	0	0	3	0	0	1	3	1	63
40	1	1	8	2	1	1	0	0	0	0	2	1	1	1	5	1	0	1	0	1	0	1	0	0	0	0	0	1	0	2	1	1	1	1	1	0	0	0	0	0	0	1	3	0	0	1	3	1	75
27	1	1	6	3	1	1	0	0	1	2	1	1	1	1	6	1	0	1	0	0	0	0	0	0	1	0	0	1	0	0	0	0	0	0	0	0	0	1	0	0	0	0	3	0	0	1	3	1	57
40	1	0	5	3	2	1	1	2	2	3	2	3	1	1	4	0	0	1	0	1	0	1	0	0	1	0	0	1	0	2	2	1	1	1	2	0	0	0	0	0	0	0	3	1	0	1	3	2	85
48	0	1	3	2	1	2	1	3	0	0	2	1	1	0	4	0	0	1	0	1	0	0	0	0	0	0	0	1	0	1	1	0	0	0	0	1	0	0	0	0	0	0	3	0	0	2	2	1	74
32	1	1	6	3	1	1	0	0	0	0	1	1	1	1	5	1	0	1	0	0	0	1	0	0	0	0	1	1	0	0	0	0	0	0	#NULL!	1	0	0	0	0	0	0	3	0	0	1	3	1	#NULL!
46	1	1	3	2	3	1	0	0	0	0	2	1	2	0	2	1	0	1	0	1	1	0	0	0	0	0	1	1	0	1	1	0	0	1	0	0	1	1	0	0	0	0	3	0	0	2	2	1	74
50	0	1	2	1	3	2	1	3	1	3	2	1	1	1	4	1	0	1	0	1	0	1	0	0	0	0	0	1	0	0	1	0	0	0	0	0	1	1	0	0	0	0	3	0	0	2	1	1	83
42	1	1	7	2	1	1	1	4	0	0	2	1	1	1	4	0	0	1	0	1	0	0	0	0	0	0	0	1	0	1	1	1	1	2	2	0	0	0	0	0	0	0	2	1	0	1	3	1	80
31	1	1	6	3	1	1	0	0	0	0	2	1	3	1	4	1	0	1	0	1	0	0	0	0	0	0	0	1	1	0	0	1	1	1	1	0	0	0	0	0	0	0	2	1	0	1	3	1	64
26	0	1	6	3	1	1	0	0	2	2	1	1	1	1	4	0	0	1	0	1	1	1	0	0	1	0	1	1	1	3	1	3	2	2	2	0	0	0	0	0	0	0	2	0	0	1	3	1	70
27	1	0	7	2	1	1	0	0	2	2	2	3	1	1	6	0	0	1	0	1	1	0	0	0	1	0	0	1	1	1	1	2	0	0	2	0	0	0	0	0	0	1	2	1	0	1	3	2	68
29	1	1	6	3	1	1	0	0	0	0	1	1	1	1	6	0	0	1	0	1	1	1	0	0	1	1	1	1	1	2	2	1	1	1	1	1	0	0	0	0	0	0	2	0	0	1	3	1	69
50	0	1	2	1	3	1	1	3	1	2	2	3	1	0	6	1	0	1	0	1	1	0	0	0	0	0	0	1	1	0	0	0	2	2	2	0	0	1	0	0	0	0	3	0	0	2	1	2	89
31	1	0	6	3	1	1	0	0	0	0	2	3	1	0	5	1	0	1	0	0	1	0	0	0	0	0	1	1	1	0	1	0	1	1	1	0	0	0	0	0	0	0	3	0	0	1	3	2	63
40	1	0	6	3	2	2	0	0	1	3	2	1	1	1	6	0	0	1	0	1	0	1	0	0	0	0	1	1	2	0	2	0	0	0	0	0	0	0	0	0	0	0	1	0	0	1	3	1	77
49	1	0	2	1	3	1	1	4	0	0	2	3	1	1	5	1	0	1	0	1	0	1	0	0	0	0	1	1	2	1	1	0	2	2	1	0	0	0	0	0	0	0	1	0	0	2	1	2	88
42	1	1	2	1	1	1	1	2	1	1	1	1	1	1	3	1	0	1	0	1	1	1	0	0	0	1	0	1	2	2	2	2	2	2	2	0	0	0	0	0	0	0	2	1	0	1	1	1	82
30	1	1	6	3	1	1	0	0	1	2	1	1	1	0	5	1	0	1	0	0	0	0	0	0	0	0	1	1	2	0	0	0	0	0	0	0	0	0	0	0	0	0	2	0	0	1	3	1	59
26	0	0	6	3	1	2	0	0	0	0	2	3	1	0	6	0	0	1	0	1	0	0	0	0	0	0	0	1	2	2	2	4	2	2	2	1	0	0	0	0	0	0	2	1	0	1	3	2	70
50	0	1	8	2	3	1	0	0	0	0	2	3	1	0	4	1	0	1	0	1	0	1	0	0	0	0	0	1	2	1	0	0	0	0	0	0	0	1	0	0	0	0	2	1	0	2	3	2	84
36	0	0	6	3	2	1	0	0	0	0	2	3	1	0	5	0	0	1	0	1	1	1	0	0	0	0	0	1	2	0	0	0	0	1	0	0	0	0	0	0	0	0	3	1	0	1	3	2	67
37	1	1	3	2	1	1	1	1	0	0	1	1	1	0	6	1	0	1	0	1	0	0	0	0	0	0	0	1	2	1	1	1	1	2	1	0	0	0	0	0	0	0	3	1	0	1	2	1	70
44	1	0	3	2	3	1	1	2	0	0	2	1	1	1	6	1	0	1	0	0	0	1	0	0	0	0	1	1	2	0	0	0	0	0	0	0	0	0	0	0	0	0	3	1	0	1	2	1	75
38	0	0	6	3	1	1	0	0	0	0	2	3	1	1	5	1	0	1	0	1	0	1	0	0	0	0	0	1	3	0	1	1	1	2	1	0	1	0	0	0	0	0	2	0	0	1	3	2	75
25	1	0	8	2	1	2	1	3	0	0	2	1	1	0	4	0	0	1	0	1	1	0	0	0	0	0	0	2	0	1	2	0	3	0	0	0	0	0	0	0	0	0	1	0	0	1	3	1	61
26	1	0	8	2	1	2	1	3	0	0	2	1	2	1	4	0	0	1	0	0	0	1	0	0	0	0	1	2	0	0	0	0	0	0	0	0	0	0	0	0	0	0	1	0	0	1	3	1	58
40	1	0	3	2	2	1	1	2	0	0	2	1	1	1	6	0	0	1	0	1	0	0	0	0	0	0	0	2	0	2	2	0	2	2	1	0	0	0	0	0	0	0	1	1	0	1	2	1	76
31	0	1	7	2	1	1	0	0	0	0	1	1	1	0	4	1	0	1	0	1	1	0	0	0	1	0	0	2	0	0	2	0	0	2	2	0	0	0	0	0	0	0	1	0	0	1	3	1	62
32	0	0	8	2	1	2	1	3	0	0	2	3	1	0	4	1	0	1	0	1	1	0	0	0	0	0	0	2	0	2	2	1	0	0	2	0	0	0	0	0	0	0	1	0	0	1	3	2	71
30	1	1	6	3	1	1	1	1	1	3	1	1	1	0	5	1	0	1	0	1	1	1	0	0	0	0	0	2	0	4	2	0	0	0	2	0	0	0	0	0	0	0	1	0	0	1	3	1	71
36	1	1	8	2	1	1	0	0	0	0	1	1	1	1	5	1	0	1	0	1	1	1	0	0	1	0	0	2	0	2	1	2	1	2	1	0	0	1	0	0	0	0	1	0	0	1	3	1	76
35	1	1	6	3	1	2	1	3	1	3	1	1	1	1	5	1	0	1	0	1	1	1	0	0	0	0	0	2	0	2	2	3	3	3	3	0	0	0	0	0	0	0	1	0	0	1	3	1	88
32	1	1	7	2	1	2	0	0	0	0	1	3	1	1	6	1	0	1	0	1	0	0	0	0	1	0	0	2	0	0	0	0	0	0	0	0	0	0	0	0	0	0	1	0	0	1	3	2	63
30	1	1	7	2	1	1	0	0	1	2	2	4	2	1	2	0	0	1	0	1	0	0	0	0	0	1	0	2	0	0	2	0	0	0	0	0	0	0	0	0	0	0	2	1	0	1	3	1	64
30	1	0	8	2	1	1	0	0	1	2	2	1	1	0	4	0	0	1	0	1	0	0	0	0	0	0	0	2	0	4	2	0	1	0	2	0	0	0	0	0	0	0	2	0	0	1	3	1	66
37	1	1	7	2	1	2	1	3	1	3	2	1	1	1	4	0	0	1	0	1	0	1	0	0	0	0	0	2	0	1	2	0	0	0	0	0	0	0	0	0	0	0	2	0	0	1	3	1	75
42	0	0	6	3	1	2	1	3	0	0	2	3	1	0	5	0	0	1	0	1	0	1	0	0	0	1	0	2	0	1	2	0	0	0	0	0	0	0	0	0	0	0	2	1	0	1	3	2	78
44	1	0	7	2	3	1	1	1	0	0	2	1	2	0	5	0	0	1	0	0	0	0	0	0	0	0	1	2	0	0	0	0	0	0	0	0	0	0	0	0	0	0	2	0	0	1	3	1	73
38	1	1	7	2	2	1	1	1	1	2	2	1	2	1	5	0	0	1	0	1	1	1	0	0	0	0	0	2	0	0	2	0	0	0	0	0	0	0	0	0	0	0	2	0	0	1	3	1	75
26	0	0	8	2	1	2	1	4	0	0	2	1	1	1	6	0	0	1	0	0	1	1	0	0	0	0	1	2	0	0	0	0	0	0	0	0	0	0	0	0	0	0	2	0	0	1	3	1	60
23	0	0	8	2	1	2	1	3	0	0	1	1	1	1	4	1	0	1	0	1	0	1	0	0	0	0	0	2	0	0	2	0	0	0	0	0	0	0	0	0	0	0	2	0	0	1	3	1	55
32	1	1	6	3	1	1	1	1	1	3	1	1	1	0	5	1	0	1	0	1	0	0	0	0	0	0	0	2	0	0	2	0	0	0	2	0	0	0	0	0	0	0	2	0	0	1	3	1	67
29	1	0	8	2	1	1	1	1	0	0	2	3	1	0	5	1	0	1	0	1	1	0	0	0	0	0	0	2	0	1	2	0	0	0	2	0	0	0	0	0	0	1	2	0	0	1	3	2	65
26	1	0	7	2	1	1	1	1	0	0	1	1	1	1	5	1	0	1	0	1	0	0	0	0	0	0	0	2	0	4	2	0	0	0	0	0	0	0	0	0	0	0	2	0	0	1	3	1	59
28	0	1	6	3	1	1	1	1	0	0	1	1	1	1	5	1	0	1	0	1	0	1	0	0	1	0	0	2	0	1	2	1	0	0	0	0	0	0	0	0	0	1	2	0	0	1	3	1	61
33	1	1	6	3	3	1	0	0	0	0	2	3	1	1	1	1	0	1	0	0	0	0	0	0	1	0	0	2	0	0	0	0	0	0	0	0	0	0	0	0	0	0	2	0	0	1	3	2	60
31	1	1	6	3	1	1	1	2	0	0	2	2	1	0	4	1	0	1	0	0	0	1	0	0	0	0	0	2	0	0	0	0	0	0	0	0	0	0	0	0	0	1	2	0	0	1	3	1	60
28	1	1	6	3	1	2	0	0	0	0	1	1	1	1	5	1	0	1	0	1	1	0	0	0	0	0	1	2	0	2	2	0	2	2	2	0	0	0	0	0	0	0	2	0	0	1	3	1	67
34	0	1	6	3	2	1	0	0	1	2	2	3	1	0	6	0	0	1	0	0	0	1	0	0	0	0	0	2	0	0	0	0	0	0	0	0	0	0	0	0	0	0	2	0	0	1	3	2	65
27	0	1	6	3	1	1	1	4	1	1	2	3	1	0	6	1	0	1	0	0	0	1	0	0	1	0	0	2	0	0	0	2	0	0	0	0	0	0	0	0	0	0	2	0	0	1	3	2	65
28	1	1	8	2	3	1	0	0	2	1	2	3	1	0	4	1	0	1	0	1	1	1	0	0	1	0	0	2	0	1	4	2	3	3	3	0	0	0	0	0	0	0	2	0	0	1	3	2	80
41	1	0	4	3	1	1	0	0	0	0	2	3	1	0	5	0	0	1	0	0	0	0	0	0	1	0	1	2	0	0	0	0	0	0	0	0	0	0	0	0	0	1	2	0	0	1	3	2	66
32	1	1	7	2	1	1	0	0	0	0	1	1	1	0	6	0	0	1	0	0	0	0	0	0	1	0	0	2	0	0	0	0	0	0	0	0	0	1	0	0	0	0	2	0	0	1	3	1	58
34	1	0	7	2	1	1	0	0	0	0	2	3	1	1	6	0	0	1	0	1	0	1	0	0	0	0	1	2	0	2	2	1	2	3	3	0	0	0	0	0	0	0	2	1	0	1	3	2	78
44	1	1	3	2	1	1	1	3	0	0	2	3	1	0	5	1	0	1	0	1	0	0	0	0	1	0	1	2	0	2	1	0	1	0	1	0	0	0	0	0	0	0	2	0	0	1	2	2	79
28	0	1	7	2	1	1	0	0	0	0	1	2	1	1	6	1	0	1	0	1	0	1	0	0	1	0	0	2	0	0	0	2	1	1	2	0	0	0	0	0	0	0	2	0	0	1	3	1	63
31	0	0	6	3	2	1	0	0	2	1	2	3	1	0	5	0	0	1	0	1	1	1	0	0	1	0	0	2	0	2	0	0	0	0	2	0	0	0	0	0	0	0	2	1	0	1	3	2	68
34	1	1	6	3	1	1	1	1	0	0	2	1	1	0	5	1	0	1	0	1	0	0	0	0	0	0	0	2	0	0	2	0	0	0	0	1	0	0	0	0	0	0	2	1	0	1	3	1	66
40	1	1	3	2	1	1	1	1	0	0	2	1	2	0	5	1	0	1	0	1	1	0	0	0	0	0	1	2	0	0	2	0	1	0	2	1	1	0	0	0	0	0	2	1	0	1	2	1	75
52	1	1	2	1	1	2	1	3	0	0	2	1	1	0	4	0	0	1	0	1	0	0	0	0	0	0	0	2	0	4	2	0	0	0	0	0	0	1	0	0	0	0	3	0	0	2	1	1	82
28	0	0	8	2	1	1	1	1	0	0	2	3	1	0	5	0	0	1	0	1	0	1	0	0	0	0	0	2	0	3	2	0	0	0	0	0	0	0	0	0	0	0	3	1	0	1	3	2	63
43	1	1	3	2	2	1	1	4	0	0	2	1	1	1	5	0	0	1	0	1	1	0	0	0	0	0	0	2	0	2	0	0	2	1	1	0	0	0	0	0	0	1	3	1	0	1	2	1	79
42	0	0	3	2	2	1	1	1	0	0	2	4	1	1	5	0	0	1	0	1	0	0	0	0	0	0	0	2	0	4	2	0	0	3	0	0	0	0	0	0	0	0	3	1	0	1	2	1	78
39	1	0	2	1	1	2	1	4	0	0	2	3	1	0	6	0	0	1	0	1	1	1	0	0	0	0	0	2	0	4	2	0	0	0	0	0	0	0	0	0	0	0	3	0	0	1	1	2	74
32	0	1	6	3	1	2	1	3	1	2	1	1	1	1	4	1	0	1	0	1	0	1	0	0	1	0	0	2	0	4	2	0	0	0	2	0	0	1	0	0	0	0	3	1	0	1	3	1	76
43	0	1	3	2	1	2	1	3	1	2	1	1	1	1	4	1	0	1	0	1	1	0	0	0	1	1	0	2	0	4	2	0	0	0	2	0	0	0	0	0	0	0	3	0	0	1	2	1	82
38	1	1	3	2	1	1	1	1	1	3	1	1	1	1	5	1	0	1	0	1	0	1	0	0	0	0	0	2	0	4	2	0	0	0	2	0	0	0	0	0	0	0	3	1	0	1	2	1	76
43	1	1	3	2	1	1	1	4	0	0	1	2	1	1	6	0	0	1	0	1	0	0	0	0	1	0	0	2	0	2	1	1	1	1	1	0	0	0	0	0	0	0	3	0	0	1	2	1	79
29	1	0	7	2	1	1	0	0	0	0	2	3	1	1	6	0	0	1	0	0	0	1	0	0	0	0	0	2	0	0	0	0	0	0	0	0	0	0	0	0	0	1	3	0	0	1	3	2	57
35	0	1	7	2	1	1	1	4	0	0	1	1	1	1	6	1	0	1	0	1	0	0	0	0	0	0	0	2	0	2	2	1	1	1	2	0	0	0	0	0	0	0	3	1	0	1	3	1	76
36	1	1	3	2	1	1	1	2	0	0	1	1	1	1	5	0	0	1	0	1	0	0	0	0	0	0	1	2	0	2	2	2	2	2	3	0	0	0	0	0	0	0	3	0	0	1	2	1	74
34	1	1	7	2	1	1	0	0	1	1	1	1	2	1	4	1	0	1	0	1	0	1	0	0	1	0	1	2	0	2	2	2	0	0	0	0	0	0	0	0	0	0	3	0	0	1	3	1	71
26	0	1	6	3	1	2	0	0	0	0	1	1	1	1	5	1	0	1	0	1	0	1	0	0	1	0	1	2	0	2	2	4	3	2	1	0	0	0	0	0	0	0	3	0	0	1	3	1	69
35	0	1	7	2	1	2	1	3	0	0	2	1	1	0	4	1	0	1	0	1	0	0	0	0	0	0	0	2	0	4	2	0	0	0	0	1	0	0	0	0	0	0	3	0	0	1	3	1	71
40	1	1	3	2	1	1	1	1	0	0	2	1	1	1	5	1	0	1	0	1	0	1	0	0	0	0	0	2	0	4	2	0	0	0	2	0	1	0	1	0	0	0	3	0	0	1	2	1	76
43	0	1	6	3	2	1	0	0	0	0	2	4	2	1	4	0	0	1	0	1	1	0	0	0	0	0	0	2	0	2	2	0	0	3	2	0	0	1	0	0	0	0	4	1	0	1	3	1	84
43	0	1	3	2	2	1	1	1	0	0	2	3	1	0	5	0	0	1	0	1	1	1	0	0	0	0	0	2	0	2	2	0	0	0	2	0	0	0	0	0	0	0	4	1	0	1	2	2	77
28	1	0	6	3	1	1	0	0	0	0	2	2	1	0	4	1	0	1	0	0	0	1	0	0	1	0	0	2	0	0	0	0	0	0	0	0	0	0	0	0	0	0	4	0	0	1	3	1	54
32	0	0	7	2	1	1	0	0	0	0	1	3	1	1	5	0	0	1	0	1	0	0	0	0	1	0	1	2	0	1	2	4	1	2	0	0	0	1	0	0	0	0	2	1	0	1	3	2	71
45	1	0	3	2	1	1	1	1	1	3	2	3	1	0	5	0	0	1	0	1	0	0	0	0	0	0	0	2	0	4	2	0	0	0	2	0	1	1	0	0	0	0	2	0	0	2	2	2	83
40	0	1	3	2	1	1	1	3	0	0	1	2	1	0	4	1	0	1	0	1	1	1	0	0	1	0	1	2	1	1	1	1	1	3	2	0	0	0	0	0	0	0	2	0	0	1	2	1	78
25	0	0	6	3	2	1	1	3	0	0	2	3	3	0	4	0	0	1	0	1	0	0	0	0	1	0	0	2	1	#NULL!	#NULL!	#NULL!	#NULL!	#NULL!	#NULL!	0	0	0	0	0	0	0	3	1	0	1	3	2	#NULL!
31	1	1	7	2	1	1	0	0	1	2	1	1	1	1	6	0	0	1	0	0	0	1	0	0	1	0	0	2	1	0	0	0	0	0	0	0	0	1	0	0	0	0	3	1	0	1	3	1	64
41	1	1	3	2	3	1	1	2	1	4	1	2	1	1	4	1	0	1	0	1	0	0	0	0	0	0	0	2	2	2	2	3	2	2	2	1	0	1	0	0	0	0	1	1	0	1	2	1	91
32	0	1	7	2	1	1	0	0	2	2	1	3	1	1	6	1	0	1	0	1	0	0	0	0	0	0	0	2	2	0	0	0	0	0	2	0	0	0	0	0	0	0	2	0	0	1	3	2	68
27	0	1	6	3	1	1	0	0	0	0	1	1	1	1	5	1	0	1	0	1	0	1	0	0	1	0	0	2	2	1	2	2	0	0	0	0	0	1	0	0	0	0	2	1	0	1	3	1	63
43	1	0	6	3	2	1	1	2	0	0	2	3	1	1	5	0	0	1	0	0	1	1	0	0	0	0	0	2	2	0	0	0	0	0	0	0	0	0	0	0	0	0	2	0	0	1	3	2	77
30	0	0	6	3	1	1	0	0	1	2	2	2	1	1	5	1	0	1	0	1	0	0	0	0	1	0	0	2	2	1	0	3	0	0	3	0	0	0	0	0	0	0	3	0	0	1	3	1	69
29	1	1	6	3	1	2	0	0	0	0	1	3	1	1	6	1	0	1	0	1	1	1	0	0	0	0	1	2	2	2	2	2	2	2	1	0	0	0	0	0	0	0	4	0	0	1	3	2	75
35	0	1	6	3	1	2	1	3	0	0	2	1	1	0	4	0	0	1	0	1	0	0	0	0	0	0	0	3	0	4	3	0	0	2	0	0	0	0	0	0	0	0	1	0	0	1	3	1	73
41	1	1	3	2	2	1	0	0	0	0	2	1	1	1	4	0	0	1	0	1	0	1	0	0	0	0	0	3	0	3	3	0	0	0	0	0	0	1	0	0	0	0	1	1	0	1	2	1	73
44	1	0	3	2	1	1	1	1	1	2	2	3	1	0	5	0	0	1	0	1	0	0	0	0	0	0	1	3	0	3	4	2	0	0	0	0	0	1	0	0	0	0	1	0	0	1	2	2	83
37	0	0	6	3	1	1	1	1	0	0	2	4	1	1	5	0	0	1	0	1	1	0	0	0	0	0	0	3	0	0	4	0	0	0	0	0	0	0	0	0	0	0	1	1	0	1	3	1	73
45	1	1	3	2	2	2	1	3	1	2	2	1	1	0	4	1	0	1	0	1	1	0	0	0	0	0	0	3	0	2	4	3	0	0	2	0	0	0	0	0	0	0	1	1	0	2	2	1	89
25	0	0	8	2	1	2	1	3	1	2	1	3	1	0	4	1	0	1	0	1	1	1	0	0	0	0	0	3	0	0	4	0	0	0	2	0	0	0	0	0	0	0	1	1	0	1	3	2	68
31	1	1	7	2	1	2	1	3	0	0	1	1	1	1	4	1	0	1	0	1	1	1	0	0	0	0	0	3	0	1	4	0	0	0	2	0	0	0	0	0	0	0	1	1	0	1	3	1	72
40	1	1	7	2	2	2	1	3	0	0	1	1	1	1	4	1	0	1	0	1	0	0	0	0	0	0	0	3	0	2	3	0	0	0	0	0	0	0	0	0	0	0	1	1	0	1	3	1	78
30	1	1	6	3	1	2	1	3	1	3	1	1	1	1	4	1	0	1	0	1	0	0	0	0	0	0	0	3	0	3	3	0	0	0	0	0	0	0	0	0	0	0	1	1	0	1	3	1	72
26	1	0	6	3	1	1	1	1	0	0	2	3	2	0	5	1	0	1	0	1	1	0	0	0	0	0	1	3	0	4	4	0	0	0	0	0	0	0	0	0	0	0	1	1	0	1	3	2	68
38	1	0	7	2	1	1	1	1	0	0	1	1	2	1	5	1	0	1	0	1	1	1	0	0	0	0	1	3	0	4	3	0	0	0	2	0	0	0	0	0	0	0	1	1	0	1	3	1	80
41	1	1	3	2	1	1	1	3	0	0	1	2	1	1	4	1	0	1	0	0	0	0	0	0	1	0	1	3	0	0	0	0	0	0	0	0	0	0	0	0	0	0	1	0	0	1	2	1	69
25	1	1	8	2	1	2	1	3	1	3	2	1	1	0	4	0	0	1	0	1	0	0	0	0	0	0	0	3	0	1	3	0	0	0	2	1	0	0	0	0	0	0	1	1	0	1	3	1	68
32	0	0	6	3	1	1	0	0	0	0	2	3	1	0	4	0	0	1	0	1	1	0	0	0	0	1	0	3	0	1	4	0	0	0	0	1	0	0	0	0	0	0	1	1	0	1	3	2	66
35	1	0	6	3	2	2	1	3	1	2	2	1	1	1	4	1	0	1	0	1	1	1	0	0	0	0	0	3	0	3	3	0	0	0	2	1	0	0	0	0	0	0	1	0	0	1	3	1	81
31	0	0	6	3	1	1	0	0	0	0	2	1	1	0	4	0	0	1	0	1	1	0	0	0	0	0	0	3	0	1	3	0	0	0	0	0	0	0	0	0	0	0	2	0	0	1	3	1	59
40	1	0	7	2	2	1	0	0	0	0	2	1	1	0	4	0	0	1	0	1	0	0	0	0	0	0	0	3	0	3	3	0	0	0	0	0	0	0	0	0	0	0	2	0	0	1	3	1	71
35	0	1	6	3	1	2	1	3	0	0	2	1	1	0	4	0	0	1	0	1	1	0	0	0	0	0	0	3	0	2	3	1	0	0	2	0	0	0	0	0	0	0	2	0	0	1	3	1	73
40	1	1	6	3	1	2	1	3	0	0	2	1	1	0	4	0	0	1	0	1	0	0	0	0	0	0	0	3	0	0	4	0	0	0	0	0	0	0	0	0	0	0	2	0	0	1	3	1	74
24	0	0	8	2	1	2	1	3	1	3	2	1	1	1	4	0	0	1	0	1	0	0	0	0	0	0	0	3	0	4	4	0	0	0	0	0	0	0	0	0	0	0	2	0	0	1	3	1	66
34	1	1	6	3	1	1	1	1	0	0	2	1	1	0	5	0	0	1	0	1	0	0	0	0	0	0	0	3	0	1	4	0	0	0	2	0	0	0	0	0	0	0	2	1	0	1	3	1	70
40	1	0	6	3	1	1	1	1	0	0	2	1	1	0	5	0	0	1	0	1	0	0	0	0	0	0	0	3	0	4	4	0	0	0	0	0	0	0	0	0	0	0	2	0	0	1	3	1	75
40	1	0	3	2	3	1	1	1	0	0	2	1	1	0	5	0	0	1	0	1	1	0	0	0	0	0	0	3	0	2	3	0	0	0	0	0	0	0	0	0	0	0	2	0	0	1	2	1	71
45	1	0	3	2	3	1	1	1	1	3	2	1	1	0	5	0	0	1	0	1	0	1	0	0	0	0	1	3	0	2	3	2	0	0	2	0	0	0	0	0	0	0	2	0	0	2	2	1	85
29	1	0	6	3	1	1	1	1	0	0	2	3	1	0	5	0	0	1	0	1	0	1	0	0	0	0	0	3	0	0	3	0	0	0	2	0	0	0	0	0	0	0	2	0	0	1	3	2	64
38	0	0	8	2	1	1	1	1	0	0	2	3	1	0	5	0	0	1	0	1	0	1	0	0	0	0	0	3	0	4	4	0	0	0	2	0	0	0	0	0	0	0	2	1	0	1	3	2	79
43	1	0	8	2	1	1	1	1	0	0	2	3	3	0	5	0	0	1	0	1	0	1	0	0	0	0	1	3	0	3	4	0	0	0	0	0	0	0	0	0	0	0	2	1	0	1	3	2	85
30	1	1	6	3	1	2	1	3	1	3	1	1	1	0	4	1	0	1	0	1	1	1	0	0	1	0	0	3	0	4	3	0	0	0	0	0	0	0	0	0	0	1	2	0	0	1	3	1	74
29	1	1	6	3	1	2	1	3	0	0	1	1	2	0	4	1	0	1	0	1	0	0	0	0	0	0	1	3	0	2	3	0	0	0	0	0	0	0	0	0	0	0	2	0	0	1	3	1	66
32	1	1	7	2	1	2	1	3	0	0	2	1	2	0	4	1	0	1	0	1	0	0	0	0	0	0	0	3	0	0	4	0	0	0	2	0	0	0	0	0	0	0	2	1	0	1	3	1	71
40	1	1	6	3	1	1	0	0	0	0	1	1	1	1	4	1	0	1	0	1	0	0	0	0	0	0	0	3	0	4	3	0	0	0	0	0	0	0	0	0	0	0	2	1	0	1	3	1	74
47	0	1	2	1	1	2	1	2	0	0	1	1	1	1	4	1	0	1	0	1	0	1	0	0	0	0	0	3	0	1	3	0	0	1	2	0	0	0	0	0	0	0	2	1	0	2	1	1	79
31	1	1	6	3	1	2	1	3	1	2	1	1	2	1	4	1	0	1	0	1	0	0	0	0	0	0	0	3	0	3	4	0	0	0	2	0	0	0	0	0	0	0	2	1	0	1	3	1	76
42	0	1	6	3	2	2	1	4	0	0	1	1	1	1	6	1	0	1	0	1	1	0	0	0	0	0	0	3	0	3	4	0	0	0	0	0	0	0	0	0	0	1	2	0	0	1	3	1	84
39	1	1	7	2	1	1	0	0	1	1	1	1	1	0	5	1	0	1	0	1	0	1	0	0	1	0	0	3	0	3	0	2	0	0	0	0	0	0	0	0	0	0	2	1	0	1	3	1	75
43	1	1	3	2	2	1	1	2	0	0	2	3	1	0	6	1	0	1	0	1	0	0	0	0	0	0	0	3	0	2	0	1	1	1	1	0	0	0	0	0	0	0	2	0	0	1	2	2	79
38	1	1	8	2	1	1	0	0	0	0	1	1	2	1	4	0	0	1	0	1	0	0	0	0	0	0	1	3	0	3	2	3	1	1	3	0	0	0	0	0	0	0	2	0	0	1	3	1	79
36	1	0	3	2	1	1	0	0	0	0	2	3	1	0	2	0	0	1	0	1	0	0	0	0	0	0	0	3	0	4	4	0	0	0	0	1	0	0	0	0	0	0	2	1	0	1	2	2	66
34	1	0	3	2	1	2	1	3	0	0	2	1	1	1	4	0	0	1	0	1	1	1	0	0	0	0	0	3	0	1	4	0	0	0	2	1	0	0	0	0	0	0	2	0	0	1	2	1	70
29	0	1	6	3	1	2	1	3	0	0	1	1	1	0	4	1	0	1	0	1	0	0	0	0	0	0	0	3	0	3	3	0	0	1	0	1	0	0	0	0	0	0	2	1	0	1	3	1	67
35	1	1	7	2	1	2	1	3	0	0	1	1	1	1	4	1	0	1	0	1	0	1	0	0	1	1	0	3	0	2	3	0	0	0	2	1	0	0	0	0	0	0	2	1	0	1	3	1	78
42	1	1	3	2	2	2	1	3	0	0	2	1	1	0	4	0	0	1	0	1	0	0	0	0	0	0	0	3	0	2	3	0	0	0	2	0	1	0	0	0	0	0	2	0	0	1	2	1	77
47	0	0	3	2	3	2	1	3	0	0	2	1	1	0	4	0	0	1	0	1	0	0	0	0	0	0	0	3	0	0	3	0	0	0	2	0	1	0	0	0	0	0	2	0	0	2	2	1	79
42	1	1	3	2	2	1	1	1	0	0	2	3	1	0	5	0	0	1	0	1	1	1	0	0	0	0	0	3	0	1	3	0	0	0	2	0	1	1	0	0	1	0	2	0	0	1	2	2	80
46	0	1	3	2	1	1	0	0	0	0	1	1	1	1	4	1	0	1	0	1	0	1	0	0	1	0	0	3	0	0	3	0	0	0	0	1	1	1	0	0	1	0	2	0	0	2	2	1	76
30	0	0	8	2	1	1	0	0	1	1	2	1	1	1	4	0	0	1	0	1	0	0	0	0	0	0	0	3	0	0	3	0	2	0	0	0	0	0	0	0	0	0	3	1	0	1	3	1	63
30	1	1	6	3	1	1	1	1	1	3	1	1	1	0	5	0	0	1	0	1	0	0	0	0	1	0	0	3	0	4	3	0	0	0	0	0	0	0	0	0	0	0	3	0	0	1	3	1	69
28	0	0	7	2	1	1	1	1	0	0	2	3	1	0	5	0	0	1	0	1	0	0	0	0	0	0	0	3	0	4	4	0	0	0	0	0	0	0	0	0	0	0	3	1	0	1	3	2	65
40	1	0	3	2	2	2	1	4	0	0	2	1	1	0	6	0	0	1	0	1	0	0	0	0	0	0	0	3	0	2	3	0	0	0	0	0	0	0	0	0	0	0	3	1	0	1	2	1	75
28	1	0	6	3	1	2	1	3	0	0	2	3	1	0	4	1	0	1	0	1	0	1	0	0	0	0	0	3	0	0	4	2	1	0	0	0	0	1	0	0	0	0	3	1	0	1	3	2	70
31	1	1	6	3	1	2	1	3	1	2	1	1	2	0	4	1	0	1	0	1	0	0	0	0	0	0	0	3	0	4	4	2	1	0	2	0	0	0	0	0	0	0	3	0	0	1	3	1	78
32	0	1	7	2	1	1	1	1	0	0	2	1	1	0	5	1	0	1	0	1	0	1	0	0	0	0	0	3	0	4	3	0	3	0	0	0	0	0	0	0	0	0	3	0	0	1	3	1	71
38	1	0	5	3	1	1	0	0	0	0	2	3	1	1	4	0	0	1	0	0	1	1	0	0	0	0	0	3	0	0	0	0	0	0	0	0	0	0	0	0	0	0	3	0	0	1	3	2	65
43	1	1	3	2	2	2	1	4	1	2	2	3	1	0	6	0	0	1	0	1	0	1	0	0	0	0	0	3	0	2	3	0	3	0	2	1	0	0	0	0	0	0	3	1	0	1	2	2	91
35	1	1	6	3	1	2	1	4	0	0	2	3	1	0	6	0	0	1	0	1	1	1	0	0	0	0	1	3	0	2	3	0	0	0	2	0	1	0	0	0	0	0	3	1	0	1	3	2	82
42	1	0	6	3	2	2	1	3	0	0	2	3	1	0	4	0	0	1	0	1	1	0	0	0	0	0	0	3	0	4	4	0	0	0	0	0	0	0	0	0	0	0	4	1	0	1	3	2	84
32	1	1	7	2	1	2	1	3	1	2	1	1	1	0	4	1	0	1	0	1	0	0	0	0	1	0	0	3	0	3	3	0	0	1	2	0	0	0	0	0	0	0	4	0	0	1	3	1	75
32	1	1	6	3	1	1	0	0	0	0	2	3	1	0	6	1	0	1	0	0	0	0	0	0	1	0	0	3	0	0	0	0	0	0	0	0	0	0	0	0	0	0	4	0	0	1	3	2	62
29	1	1	6	3	1	1	0	0	1	1	2	1	1	0	1	1	0	1	0	0	0	0	0	0	1	0	0	3	0	0	0	0	0	0	0	0	0	0	0	0	0	1	4	0	0	1	3	1	54
29	1	1	7	2	1	1	0	0	1	2	1	1	1	0	5	0	0	1	0	1	0	0	0	0	1	0	1	3	1	3	2	3	2	2	2	0	0	0	0	0	0	0	3	1	0	1	3	1	75
27	0	1	8	2	1	1	1	1	3	1	1	1	1	1	6	0	0	1	0	1	1	1	0	0	1	0	1	3	2	2	4	2	2	2	2	0	0	0	0	0	0	0	2	0	0	1	3	1	80
30	1	1	6	3	1	1	0	0	0	0	1	1	1	1	4	1	0	1	0	0	0	0	0	0	1	0	0	3	2	0	0	0	0	0	0	0	0	0	0	0	0	0	3	0	0	1	3	1	58
24	0	0	6	3	1	2	1	4	1	1	2	3	1	0	6	1	0	1	0	0	0	1	0	0	1	0	0	2	0	0	0	0	0	0	0	0	0	0	0	0	0	0	2	0	0	1	3	2	60
35	1	1	6	3	1	1	0	0	1	2	2	1	1	1	5	0	0	1	0	0	0	0	0	0	1	0	1	2	0	0	0	0	0	0	0	0	0	0	0	0	0	0	3	0	0	1	3	1	65
30	0	0	6	3	3	1	1	2	1	1	2	3	1	0	4	0	0	1	0	1	1	0	0	0	1	0	0	2	0	2	0	0	2	0	0	0	0	0	0	0	0	1	3	1	0	1	3	2	68
37	1	1	6	3	1	1	1	1	1	2	1	2	1	1	3	1	0	1	0	1	1	1	0	0	0	0	1	2	2	0	1	1	0	0	0	0	0	0	0	0	0	0	2	0	0	1	3	1	74
26	1	1	6	3	1	1	1	4	1	1	1	3	1	0	5	1	0	1	0	0	0	0	0	0	0	0	1	2	0	0	0	0	0	0	0	0	0	0	0	0	0	0	2	0	0	1	3	2	60
40	0	1	8	2	1	1	1	4	1	3	1	1	1	0	1	0	0	1	0	1	0	0	0	0	1	0	0	3	0	2	2	2	2	2	2	0	0	0	0	0	0	0	3	1	0	1	3	1	84
30	1	1	6	3	1	1	0	0	0	0	2	2	1	1	5	1	0	1	0	1	0	1	0	0	0	0	0	1	0	0	0	1	0	1	1	0	0	0	0	0	0	0	1	0	0	1	3	1	61
27	0	0	7	2	2	2	0	0	1	2	2	3	1	0	6	0	0	1	0	1	0	0	0	0	1	0	1	1	0	1	0	1	1	1	1	0	0	1	0	0	0	0	2	1	0	1	3	2	66
26	1	1	8	2	2	2	1	1	2	5	1	1	1	0	1	0	0	1	0	0	0	1	0	0	0	0	1	1	0	0	0	0	0	0	0	0	0	0	0	0	0	0	2	0	0	1	3	1	58
26	1	1	6	3	1	1	0	0	1	2	2	1	1	1	5	1	0	1	0	1	0	0	0	0	0	0	0	1	0	0	0	0	0	0	1	0	0	0	0	0	0	0	2	1	0	1	3	1	57
49	1	0	2	1	2	1	1	2	0	0	2	2	1	1	5	1	0	1	0	0	0	0	0	0	0	0	1	1	0	1	0	1	1	0	2	0	0	0	0	0	0	0	3	1	0	2	1	1	79
30	1	1	6	3	1	1	1	3	1	3	2	3	1	1	6	1	0	1	0	0	0	0	0	0	0	0	1	1	1	0	0	0	0	0	0	1	0	0	0	0	0	0	3	1	0	1	3	2	70
35	1	1	7	2	1	2	0	0	2	2	1	1	1	1	6	1	0	1	0	0	0	0	0	0	1	0	0	1	2	0	0	0	0	0	0	0	0	0	0	0	0	0	2	0	0	1	3	1	68
33	1	0	7	2	1	1	1	3	3	3	1	3	1	0	6	1	0	1	0	1	0	1	0	0	1	0	0	2	0	2	1	2	2	2	2	0	0	0	0	0	0	1	2	0	0	1	3	2	83
38	1	0	6	3	1	1	0	0	2	2	1	3	1	0	6	1	0	1	0	0	1	1	0	0	0	0	1	2	0	0	0	0	0	0	0	0	0	0	0	0	0	0	3	0	0	1	3	2	71
35	1	1	3	2	3	1	1	2	2	3	2	3	1	1	6	1	0	1	0	0	1	0	0	0	1	0	0	2	0	1	1	1	2	1	1	0	0	0	0	0	0	0	4	0	0	1	2	2	79
41	1	1	3	2	1	1	1	2	1	2	1	1	1	0	3	1	0	1	0	1	1	1	0	0	0	0	0	2	1	2	3	2	2	1	2	1	0	0	0	0	0	0	1	0	0	1	2	1	82
45	1	0	3	2	2	2	1	3	1	2	2	2	1	1	6	0	0	1	0	0	1	0	0	0	0	0	1	2	1	0	0	0	0	0	0	0	0	0	0	1	0	1	3	0	0	2	2	1	80
32	1	1	5	3	3	1	1	4	3	3	1	1	1	1	5	1	0	1	0	1	0	0	0	0	1	0	1	2	1	3	3	3	3	3	3	0	1	1	0	0	0	0	3	0	0	1	3	1	93
29	1	0	6	3	1	1	0	0	0	0	2	2	1	0	6	0	1	1	1	0	1	1	0	0	0	1	0	1	0	0	0	0	0	0	0	0	0	0	0	0	0	0	2	0	0	1	3	1	58
44	1	1	3	2	1	1	1	3	1	3	1	1	1	0	6	0	1	1	1	1	1	0	0	0	0	0	1	1	1	2	0	2	0	1	1	1	0	0	0	0	0	0	3	1	0	1	2	1	85
34	1	1	6	3	1	1	1	1	1	1	1	1	3	1	5	1	1	1	1	1	0	1	0	0	0	0	1	2	0	3	2	0	0	0	0	0	0	0	0	1	0	0	2	0	0	1	3	1	76
30	1	1	7	2	1	1	0	0	2	2	1	1	1	1	5	0	1	1	1	1	0	1	0	0	1	0	0	2	2	2	2	3	3	3	3	0	0	0	0	0	0	0	2	0	0	1	3	1	81
30	1	1	6	3	1	1	0	0	2	2	1	1	1	1	1	1	1	1	1	1	1	1	0	0	0	0	0	2	3	1	1	1	2	1	0	0	0	0	0	0	0	0	3	0	0	1	3	1	69
28	1	1	8	2	1	1	1	4	0	0	1	3	1	0	1	0	1	1	1	1	0	0	0	0	1	0	0	3	0	3	3	3	2	2	2	0	0	1	0	0	0	0	2	1	0	1	3	2	77
30	0	0	7	2	1	1	0	0	0	0	1	1	1	0	5	1	1	1	2	1	0	0	0	0	1	0	0	1	0	1	1	1	0	0	0	0	0	0	0	0	0	0	2	0	0	1	3	1	59
26	0	1	6	3	1	1	1	4	0	0	1	2	1	1	6	1	1	1	2	1	1	1	0	0	1	1	0	2	0	2	2	2	3	3	3	0	0	0	0	0	0	0	1	1	0	1	3	1	81
26	0	1	6	3	1	1	1	4	0	0	1	2	1	1	6	1	1	1	2	1	1	1	0	0	1	1	0	2	0	2	2	2	3	3	3	0	0	1	0	0	0	0	3	0	0	1	3	1	81
26	0	1	8	2	1	1	1	4	0	0	1	2	1	1	6	1	1	1	2	1	1	1	0	0	1	1	0	2	0	2	2	2	3	3	3	1	0	0	0	0	0	0	3	1	0	1	3	1	83
35	1	1	2	1	1	1	0	0	0	0	2	1	2	0	2	0	1	1	2	0	0	0	0	0	0	0	1	3	0	0	0	0	0	0	0	0	0	0	0	0	0	0	2	0	0	1	1	1	56
43	0	1	8	2	1	1	1	3	0	0	1	2	1	0	1	0	1	1	2	1	0	0	0	0	0	0	0	3	4	2	2	2	2	2	2	0	0	0	0	0	0	0	2	0	0	1	3	1	88
36	1	0	6	3	1	1	1	1	1	2	2	1	1	1	4	0	1	1	4	1	1	1	0	0	0	0	1	1	0	2	2	4	2	4	4	1	0	0	0	0	0	0	1	0	0	1	3	1	91
41	1	1	3	2	3	2	1	4	2	1	1	4	1	1	4	1	1	1	4	1	1	1	0	0	1	0	1	1	2	1	0	1	0	0	0	0	0	0	0	0	0	0	1	0	0	1	2	1	88
34	0	1	6	3	1	1	0	0	0	0	1	1	1	1	5	0	1	1	4	1	1	1	0	0	1	0	1	3	0	3	3	3	3	3	3	0	0	0	0	0	0	0	2	0	0	1	3	1	86
45	1	1	3	2	1	1	1	1	0	0	1	1	3	1	5	1	3	1	1	0	1	0	0	0	0	0	0	1	0	0	0	0	0	0	0	0	1	0	0	0	0	0	2	0	0	2	2	1	75
25	1	0	8	2	1	2	1	4	1	2	2	3	1	0	6	1	3	1	1	1	0	1	0	0	0	0	1	1	0	2	1	0	0	0	0	0	0	0	0	0	0	0	3	0	0	1	3	2	71
25	0	1	8	2	1	1	0	0	0	0	2	3	1	0	6	0	3	1	1	1	0	1	0	0	0	0	0	1	1	2	2	3	3	3	3	1	0	0	0	0	0	0	2	1	0	1	3	2	76
30	1	0	8	2	1	1	1	1	0	0	2	3	1	0	5	0	3	1	1	1	1	0	0	0	0	0	0	3	0	0	3	0	0	0	0	0	0	0	0	1	0	1	2	1	0	1	3	2	70
29	1	1	7	2	1	2	1	1	1	1	2	3	1	0	6	1	3	1	2	1	0	0	0	0	0	0	0	2	0	2	4	0	1	1	1	0	0	0	0	0	0	0	4	1	0	1	3	2	78
24	1	1	8	2	1	2	1	4	0	0	2	3	1	0	6	0	3	1	2	1	1	0	0	0	0	0	0	3	0	0	3	0	0	0	0	0	0	0	0	0	0	0	2	0	0	1	3	2	69
33	1	0	3	2	2	1	1	4	1	3	2	3	1	0	6	0	3	1	4	1	0	1	0	0	0	0	1	#NULL!	0	1	0	1	1	2	3	0	0	0	0	0	0	0	2	0	0	1	2	2	#NULL!
24	0	0	8	2	1	2	1	4	0	0	2	1	1	0	6	0	3	1	4	0	1	1	0	0	0	0	0	0	0	0	0	0	0	0	0	0	0	0	0	0	0	0	2	0	0	1	3	1	61
52	1	1	6	3	1	1	1	1	1	2	2	2	1	0	6	1	3	1	4	0	0	1	0	0	0	0	0	1	0	0	0	0	0	0	0	0	0	0	0	0	0	0	2	0	0	2	3	1	91
40	1	1	7	2	1	1	0	0	0	0	1	1	3	0	6	0	3	1	4	1	0	0	0	0	1	0	1	1	0	0	1	1	1	2	0	0	0	0	0	0	0	0	2	0	0	1	3	1	80
39	1	0	3	2	1	2	0	0	1	2	2	3	3	0	6	0	3	1	4	1	1	1	0	0	1	0	0	1	0	0	1	1	0	0	0	0	0	0	0	0	0	0	2	0	0	1	2	2	79
29	1	0	7	2	1	1	0	0	0	0	1	3	1	0	5	1	3	1	4	1	0	0	0	0	0	0	0	1	0	2	0	2	2	2	0	0	0	1	0	0	0	0	3	1	0	1	3	2	71
26	0	0	6	3	1	2	0	0	2	2	2	3	1	0	6	1	3	1	4	1	0	1	0	0	0	0	0	1	0	0	0	2	1	2	1	0	0	0	0	0	0	0	4	0	0	1	3	2	71
32	1	1	6	3	1	1	1	3	1	2	2	2	1	1	5	1	3	1	4	1	0	0	0	0	0	0	1	1	1	1	2	2	1	3	2	0	0	0	0	0	0	0	2	0	0	1	3	1	86
35	1	0	6	3	1	1	0	0	0	0	2	3	1	1	6	0	3	1	4	1	0	0	0	0	0	0	0	1	1	2	0	2	3	0	0	1	1	0	0	0	0	0	2	1	0	1	3	2	80
40	1	1	5	3	1	1	1	4	1	2	1	1	1	1	6	1	3	1	4	0	0	0	0	0	1	0	0	1	2	0	0	0	0	0	0	0	0	0	0	0	0	0	2	0	0	1	3	1	82
41	1	0	3	2	2	1	1	3	1	2	2	1	1	1	6	0	3	1	4	1	0	1	0	0	0	0	0	1	2	2	1	0	2	0	0	0	0	0	0	0	0	0	3	0	0	1	2	1	85
47	1	0	2	1	3	1	1	2	0	0	2	1	1	1	4	0	3	1	4	1	0	0	0	0	0	0	0	2	0	2	1	2	2	1	2	0	0	0	0	0	0	0	1	1	0	2	1	1	88
29	0	1	7	2	1	1	0	0	2	2	2	3	1	1	5	1	3	1	4	1	0	0	0	0	1	0	0	2	4	2	2	2	3	3	3	0	0	0	0	0	0	0	2	1	0	1	3	2	89
30	1	1	6	3	1	2	0	0	2	1	1	3	1	1	6	1	3	1	4	1	0	1	0	0	1	0	1	3	0	1	0	0	2	2	2	0	0	0	0	0	0	0	2	0	0	1	3	2	81
33	1	1	7	2	1	1	1	1	1	2	2	3	1	0	5	0	3	1	4	1	0	1	0	0	0	0	1	3	0	0	3	0	0	3	2	0	0	0	0	0	0	0	3	1	0	1	3	2	84
36	0	1	6	3	2	1	1	1	0	0	2	3	2	0	5	0	3	1	4	1	0	0	0	0	0	0	1	3	0	3	3	0	0	0	0	0	0	0	0	0	0	0	3	0	0	1	3	2	81
42	0	1	3	2	1	1	1	1	0	0	2	1	1	1	5	0	3	1	4	1	1	1	0	0	0	0	0	3	0	0	4	2	0	0	0	0	0	0	0	0	0	0	2	1	0	1	2	1	82
33	1	0	6	3	1	1	1	4	2	3	2	3	1	1	6	0	3	1	4	1	0	1	0	0	1	0	1	3	2	1	2	3	2	1	1	0	0	1	0	0	0	0	1	0	0	1	3	2	95
40	0	1	8	2	1	1	1	1	0	0	1	1	1	0	6	1	3	1	4	1	0	0	0	0	1	0	0	3	2	2	1	2	2	0	2	0	0	1	0	0	1	0	2	0	0	1	3	1	90
49	0	0	2	1	2	2	1	3	0	0	2	1	1	0	4	0	4	1	1	1	0	0	0	0	0	0	0	1	0	0	1	0	0	0	2	0	0	0	0	0	0	0	2	0	0	2	1	1	78
26	1	1	5	3	1	1	1	2	3	1	2	1	1	0	1	0	4	1	1	1	1	0	0	0	0	0	0	1	0	3	2	4	2	4	3	0	0	0	0	0	0	0	2	1	0	1	3	1	77
40	1	1	3	2	1	1	1	3	1	3	2	3	1	0	5	1	4	1	1	1	0	0	0	0	1	0	1	2	0	2	1	0	1	1	1	0	1	1	0	0	0	0	4	0	0	1	2	2	87
29	0	0	7	2	1	1	0	0	0	0	2	3	1	1	5	1	4	1	3	1	0	0	0	0	1	0	0	1	0	1	1	2	1	0	0	0	0	1	0	0	0	0	2	0	0	1	3	2	69
33	1	1	6	3	1	1	1	1	1	2	1	1	1	1	5	1	4	1	4	1	1	0	0	0	1	0	0	2	3	2	2	2	3	3	1	0	0	0	0	0	0	1	3	0	0	1	3	1	90
30	1	1	6	3	1	1	1	1	0	0	1	1	1	0	5	1	0	1	0	0	0	0	1	0	0	0	0	0	1	0	0	0	0	0	0	0	0	0	0	0	0	0	2	1	1	1	3	1	57
44	1	1	3	2	3	1	1	1	0	0	2	1	1	0	5	1	0	1	0	1	0	0	1	0	0	0	0	0	3	4	0	0	1	0	0	0	0	1	0	0	0	0	2	0	1	1	2	1	78
34	0	1	7	2	1	1	0	0	1	2	1	1	1	0	4	0	0	1	0	1	0	0	1	0	0	1	0	1	0	4	1	0	0	0	0	0	0	0	0	0	0	0	2	0	1	1	3	1	65
37	0	1	8	2	1	1	0	0	0	0	2	3	1	0	4	0	0	1	0	0	0	0	1	0	0	0	0	1	1	0	0	0	0	0	0	1	0	0	0	0	0	1	1	0	1	1	3	2	64
35	1	1	7	2	1	1	0	0	2	2	1	2	1	1	5	0	0	1	0	1	0	1	1	0	1	0	1	1	1	2	2	2	#NULL!	#NULL!	#NULL!	1	1	0	0	0	0	0	1	1	1	1	3	1	#NULL!
32	1	0	7	2	1	1	0	0	0	0	2	3	1	0	5	1	0	1	0	1	0	1	1	0	0	0	1	1	1	0	1	1	0	0	1	0	1	0	0	0	0	0	1	1	1	1	3	2	67
41	1	0	3	2	2	1	1	1	0	0	2	1	1	0	5	0	0	1	0	1	0	0	1	0	0	0	0	1	1	1	1	0	0	0	0	1	0	0	0	0	0	0	2	0	1	1	2	1	68
46	0	1	6	3	1	1	0	0	0	0	2	3	1	0	6	0	0	1	0	1	0	1	1	0	0	0	0	1	1	2	0	1	1	1	1	1	1	1	0	0	1	0	2	0	1	2	3	2	85
25	1	0	8	2	1	2	1	3	0	0	2	1	2	0	4	1	0	1	0	1	0	0	1	0	0	0	0	1	2	2	1	0	0	2	0	0	0	0	0	0	0	0	1	0	1	1	3	1	63
32	1	1	7	2	1	1	0	0	0	0	1	3	1	0	5	1	0	1	0	1	0	1	1	0	0	0	1	1	2	1	1	0	1	0	0	0	0	1	0	0	0	0	1	1	1	1	3	2	68
26	1	0	8	2	1	2	1	4	1	1	2	3	1	1	4	0	0	1	0	0	0	0	1	0	0	0	0	1	2	0	2	3	4	2	4	0	0	0	0	0	0	0	2	0	1	1	3	2	77
36	1	1	7	2	1	1	1	1	0	0	2	1	1	0	5	0	0	1	0	1	0	0	1	0	0	0	0	1	2	0	1	0	0	0	0	0	0	0	0	0	0	0	2	0	1	1	3	1	66
45	1	1	3	2	3	1	0	0	0	0	2	1	1	1	4	1	0	1	0	0	0	0	1	0	0	0	0	1	2	0	0	0	0	0	0	0	0	0	0	0	0	1	2	0	1	2	2	1	70
32	1	1	7	2	1	1	1	1	1	3	1	1	1	1	5	1	0	1	0	0	0	1	1	0	0	0	0	1	2	0	0	0	0	0	0	0	0	0	0	0	0	0	2	0	1	1	3	1	66
42	1	1	5	3	2	1	1	2	0	0	2	1	1	1	3	1	0	1	0	1	0	0	1	0	0	1	0	1	2	2	2	2	2	2	2	0	0	0	0	0	0	0	2	1	1	1	3	1	86
41	1	1	3	2	1	1	1	1	0	0	1	1	1	1	3	1	0	1	0	1	1	0	1	0	0	0	1	1	2	1	1	0	1	1	1	0	0	0	0	0	0	0	2	1	1	1	2	1	73
39	0	1	6	3	1	1	1	2	1	3	1	1	1	1	3	1	0	1	0	1	0	0	1	0	1	0	0	1	2	2	2	2	2	2	3	0	0	1	0	0	0	0	2	0	1	1	3	1	86
33	1	1	6	3	1	1	1	1	1	1	2	1	1	1	4	1	0	1	0	0	0	0	1	0	0	0	0	1	2	0	0	0	0	0	0	0	0	0	0	0	0	0	2	0	1	1	3	1	64
45	1	0	3	2	2	2	1	2	1	2	2	3	1	1	6	1	0	1	0	1	1	0	1	0	0	0	1	1	2	0	2	2	1	1	1	0	0	0	0	0	0	0	2	1	1	2	2	2	90
32	1	1	7	2	1	1	0	0	1	1	1	1	1	1	3	1	0	1	0	0	0	0	1	0	0	0	1	1	2	0	0	0	0	0	0	0	0	0	0	0	0	0	2	1	1	1	3	1	61
36	1	0	2	1	3	1	1	3	0	0	1	1	1	1	5	1	0	1	0	1	0	0	1	0	0	0	0	1	2	1	0	2	2	2	2	0	0	0	0	0	0	1	2	1	1	1	1	1	73
32	1	1	6	3	1	1	0	0	1	2	2	3	1	1	4	1	0	1	0	1	1	0	1	0	1	0	1	1	2	1	0	0	0	0	1	0	0	0	0	1	0	0	2	0	1	1	3	2	71
43	1	1	2	1	3	1	1	1	0	0	2	3	1	0	4	1	0	1	0	1	0	1	1	0	0	0	1	1	2	2	2	0	0	0	1	1	0	0	0	0	0	0	2	1	1	1	1	2	79
41	1	1	3	2	1	1	1	3	0	0	1	1	1	1	3	0	0	1	0	1	1	0	1	0	0	1	0	1	2	2	2	2	2	2	1	1	0	0	0	0	0	0	2	0	1	1	2	1	80
46	1	1	3	2	1	1	1	2	1	2	1	1	1	1	4	0	0	1	0	1	0	0	1	0	0	0	1	1	2	2	2	0	2	2	3	0	1	1	0	0	0	0	2	0	1	2	2	1	88
28	1	0	7	2	1	1	0	0	0	0	2	2	1	0	6	1	0	1	0	0	1	1	1	1	1	0	0	1	2	0	2	2	2	2	3	1	1	1	0	0	0	0	2	0	1	1	3	1	74
35	1	0	6	3	1	1	0	0	1	2	2	2	1	1	6	1	0	1	0	1	0	0	1	0	0	0	0	1	2	2	2	3	1	1	1	0	0	0	0	0	0	1	3	0	1	1	3	1	78
32	1	1	3	2	1	1	1	2	1	2	1	1	1	0	5	1	0	1	0	0	0	0	1	0	0	0	0	1	2	0	0	0	0	0	0	0	0	0	0	0	0	0	3	1	1	1	2	1	61
35	1	1	7	2	1	1	0	0	0	0	1	1	1	0	6	1	0	1	0	1	0	1	1	0	0	0	1	1	2	2	2	0	0	0	1	1	0	0	0	0	0	0	3	0	1	1	3	1	71
45	1	0	3	2	2	2	1	3	0	0	2	1	1	0	4	0	0	1	0	1	0	0	1	0	0	1	0	1	3	2	1	0	0	0	2	0	0	0	0	0	0	0	2	0	1	2	2	1	79
37	1	0	3	2	1	1	0	0	0	0	1	1	1	1	4	0	0	1	0	0	0	1	1	0	1	0	0	1	3	0	0	0	0	0	0	0	0	0	0	0	0	1	2	0	1	1	2	1	60
32	1	1	7	2	1	2	1	3	1	2	2	1	1	1	4	0	0	1	0	1	1	1	1	0	0	0	0	1	3	2	1	0	0	0	2	0	0	0	0	0	0	1	2	1	1	1	3	1	76
50	0	0	2	1	3	1	1	1	1	2	2	1	1	1	5	0	0	1	0	0	0	0	1	0	0	0	0	1	3	0	0	0	0	0	0	0	0	0	0	0	0	0	2	0	1	2	1	1	77
28	1	1	6	3	1	1	0	0	1	2	1	1	1	1	5	1	0	1	0	1	1	1	1	0	0	0	1	1	3	2	2	3	3	3	2	0	0	0	0	0	0	0	2	0	1	1	3	1	78
31	1	0	7	2	3	1	0	0	0	0	2	3	1	1	5	1	0	1	0	1	0	0	1	1	0	0	0	1	3	1	1	0	1	1	1	0	0	0	0	0	0	0	2	1	1	1	3	2	71
40	1	1	3	2	1	1	1	2	0	0	1	1	1	1	3	1	0	1	0	1	0	1	1	0	0	0	1	1	3	1	1	1	2	2	1	1	0	0	0	0	0	0	3	0	1	1	2	1	77
50	0	1	2	1	3	1	1	1	0	0	2	3	1	1	5	0	0	1	0	1	0	1	1	0	0	0	0	1	4	2	1	0	0	0	0	0	0	0	0	0	0	0	2	1	1	2	1	2	84
42	1	1	3	2	1	1	1	2	1	2	1	1	1	1	4	1	0	1	0	1	0	1	1	0	0	0	0	1	4	2	2	0	2	2	2	1	1	0	0	0	0	0	2	0	1	1	2	1	86
35	1	0	7	2	1	1	0	0	1	2	2	3	1	0	4	0	0	1	0	1	1	1	1	0	0	0	0	1	4	2	1	0	0	0	0	0	1	0	0	0	0	0	3	0	1	1	3	2	73
40	1	0	6	3	1	2	1	3	1	1	2	1	2	1	6	1	0	1	0	1	0	1	1	0	0	0	0	2	0	2	0	1	1	2	3	0	0	0	0	0	0	0	2	0	1	1	3	1	86
32	1	1	3	2	1	1	1	2	1	2	2	1	1	1	3	0	0	1	0	1	1	1	1	0	0	0	0	2	1	0	2	0	2	2	2	0	0	0	0	0	0	1	1	1	1	1	2	1	71
29	1	1	6	3	1	1	0	0	0	0	1	1	1	1	6	0	0	1	0	1	0	0	1	0	0	0	1	2	1	2	2	0	2	1	2	1	0	0	0	0	0	1	1	0	1	1	3	1	68
36	0	1	7	2	1	1	1	1	0	0	2	1	1	1	5	0	0	1	0	1	0	0	1	0	0	0	0	2	1	2	2	0	0	0	0	1	0	1	0	0	0	0	2	0	1	1	3	1	71
32	0	1	7	2	1	2	1	3	1	2	1	1	1	1	4	1	0	1	0	1	1	1	1	0	0	0	0	2	1	2	2	0	2	0	0	1	0	0	0	0	0	0	2	0	1	1	3	1	75
43	1	1	3	2	1	1	0	0	0	0	1	1	2	1	4	1	0	1	0	1	1	1	1	1	0	0	1	2	1	4	2	0	0	0	0	1	0	0	0	0	0	0	2	1	1	1	2	1	79
42	1	1	6	3	2	1	1	1	1	2	1	1	1	1	5	1	0	1	0	1	1	1	1	0	0	0	0	2	1	3	2	0	0	0	0	1	0	1	0	0	0	1	2	1	1	1	3	1	86
35	1	0	6	3	1	1	0	0	1	3	1	2	1	1	6	0	0	1	0	1	1	1	1	0	1	0	1	2	1	2	2	2	2	2	2	1	0	0	0	0	0	0	2	1	1	1	3	1	85
32	1	1	7	2	1	1	0	0	2	2	1	1	1	1	5	1	0	1	0	1	1	1	1	0	0	0	1	2	1	2	2	3	1	1	1	1	0	0	0	0	0	1	2	1	1	1	3	1	79
29	0	1	7	2	1	1	0	0	0	0	2	3	1	0	6	0	0	1	0	1	0	0	1	0	0	0	0	2	2	0	0	0	0	0	0	0	0	0	0	0	0	0	1	0	1	1	3	2	59
27	1	1	7	2	1	1	0	0	0	0	2	2	1	1	6	0	0	1	0	1	0	1	1	0	0	0	1	2	2	0	0	0	0	0	0	0	0	0	0	0	0	0	1	1	1	1	3	1	61
40	1	1	3	2	2	1	0	0	0	0	2	1	2	0	4	0	0	1	0	1	0	0	1	0	0	0	0	2	2	3	2	0	0	0	0	0	0	0	0	0	0	0	2	1	1	1	2	1	71
37	1	1	6	3	1	1	1	3	0	0	1	1	1	1	5	0	0	1	0	1	1	1	1	0	1	0	1	2	2	2	2	2	2	2	2	0	0	1	0	0	0	0	2	0	1	1	3	1	86
40	0	1	3	2	3	1	0	0	0	0	1	1	1	1	4	1	0	1	0	0	0	0	1	0	1	0	0	2	2	0	0	0	0	0	0	0	0	0	0	0	0	0	2	0	1	1	2	1	65
32	1	1	7	2	1	2	0	0	0	0	2	3	1	0	6	0	0	1	0	1	0	1	1	0	0	0	1	2	2	0	0	3	0	0	0	0	0	0	0	0	0	1	2	0	1	1	3	2	69
32	1	1	7	2	1	1	0	0	0	0	2	2	1	1	6	0	0	1	0	1	0	1	1	0	0	0	1	2	2	0	0	0	0	0	0	0	0	0	0	0	0	1	2	0	1	1	3	1	65
33	0	1	7	2	2	1	0	0	2	2	1	1	3	1	4	1	0	1	0	1	0	1	1	0	1	0	1	2	2	3	2	2	2	0	2	0	0	0	0	0	0	0	2	0	1	1	3	1	81
46	1	1	3	2	3	1	1	3	1	1	1	1	1	1	4	0	0	1	0	1	0	1	1	0	0	0	0	2	2	2	0	0	0	0	0	0	0	0	0	0	0	1	2	0	1	2	2	1	80
33	0	1	7	2	1	1	0	0	1	2	1	1	1	1	5	0	0	1	0	1	0	0	1	0	1	0	1	2	2	2	0	1	1	1	3	0	0	0	0	0	0	0	2	0	1	1	3	1	73
36	1	1	6	3	1	1	1	2	0	0	1	2	1	1	6	0	0	1	0	1	1	1	1	0	1	0	1	2	2	1	2	2	2	1	2	0	0	0	0	0	0	0	3	0	1	1	3	1	83
26	0	1	8	2	1	1	0	0	1	2	1	1	1	0	5	1	0	1	0	1	1	1	1	1	1	0	0	2	2	3	2	3	1	0	0	0	0	0	0	0	0	0	3	0	1	1	3	1	70
45	1	1	3	2	2	1	1	1	1	2	1	1	3	0	3	1	0	1	0	0	0	0	1	0	1	0	0	2	2	0	0	0	0	0	0	0	1	1	0	0	0	0	3	0	1	2	2	1	77
41	1	0	3	2	3	1	1	2	0	0	2	1	1	1	4	0	0	1	0	0	0	1	1	0	0	0	1	2	3	0	0	0	0	0	0	0	0	0	0	1	0	1	1	0	1	1	2	1	72
45	0	1	6	3	3	2	1	3	0	0	2	1	1	0	4	0	0	1	0	0	0	0	1	0	0	0	0	2	3	0	0	0	0	0	0	0	0	0	0	0	0	0	2	0	1	2	3	1	78
40	1	0	6	3	1	1	1	4	0	0	2	3	1	1	4	1	0	1	0	1	0	0	1	0	1	0	1	2	3	1	2	0	1	2	2	0	1	0	0	0	0	1	2	1	1	1	3	2	88
30	1	0	6	3	1	1	0	0	1	1	2	3	1	0	6	1	0	1	0	1	0	1	1	0	0	0	1	2	5	0	0	1	1	1	1	0	0	0	0	0	0	0	3	1	1	1	3	2	73
28	1	1	6	3	1	1	0	0	0	0	1	1	2	1	4	1	0	1	0	1	1	1	1	0	0	0	0	3	1	4	3	0	0	0	2	0	0	1	0	0	0	0	1	0	1	1	3	1	69
25	1	1	6	3	1	2	1	3	1	3	1	1	2	1	4	1	0	1	0	1	1	1	1	0	0	0	0	3	1	4	4	0	0	2	0	0	0	0	0	0	0	0	1	0	1	1	3	1	75
36	1	1	6	3	1	2	1	3	1	3	2	1	1	1	4	1	0	1	0	1	1	1	1	0	0	0	1	3	1	3	3	0	0	0	2	1	0	1	0	0	0	0	1	1	1	1	3	1	88
42	1	1	3	2	2	2	1	3	0	0	2	1	1	1	4	0	0	1	0	1	0	1	1	0	0	0	0	3	1	2	4	0	0	2	0	0	0	0	0	0	0	0	2	1	1	1	2	1	82
36	1	1	7	2	1	1	1	1	0	0	2	3	1	0	5	0	0	1	0	1	0	0	1	0	0	0	0	3	1	1	4	0	0	0	2	1	0	0	0	0	0	1	2	1	1	1	3	2	77
25	1	0	8	2	1	2	1	3	0	0	2	3	1	0	4	1	0	1	0	1	0	1	1	0	0	0	0	3	2	0	4	0	0	0	0	0	0	0	0	0	0	0	2	0	1	1	3	2	66
27	0	1	6	3	1	1	0	0	0	0	1	1	1	1	4	1	0	1	0	1	1	1	1	0	0	0	0	3	2	1	3	0	0	0	0	0	0	0	0	0	0	0	2	0	1	1	3	1	61
36	0	1	7	2	1	2	1	3	0	0	1	1	1	1	4	1	0	1	0	1	0	1	1	0	0	0	0	3	2	4	3	0	0	0	0	0	0	0	0	0	0	0	2	1	1	1	3	1	78
41	0	1	7	2	1	1	1	1	1	3	1	3	1	0	5	1	0	1	0	1	0	1	1	0	0	0	1	3	2	1	4	0	0	0	2	0	0	0	0	0	0	1	2	0	1	1	3	2	86
38	1	1	7	2	1	1	1	1	0	0	1	1	1	1	5	1	0	1	0	1	1	0	1	0	0	1	0	3	2	2	4	0	0	0	2	0	0	0	0	0	0	1	2	1	1	1	3	1	81
39	1	1	3	2	1	1	1	1	2	3	1	3	1	0	4	0	0	1	0	0	0	0	1	0	1	0	1	3	2	0	2	1	1	0	0	0	0	0	0	0	0	0	2	0	1	1	2	2	76
34	1	1	7	2	1	1	0	0	0	0	2	2	1	1	6	1	0	1	0	1	0	0	1	0	1	0	1	3	2	2	2	3	3	3	3	0	0	0	0	0	0	1	2	0	1	1	3	1	85
32	1	1	6	3	1	1	0	0	2	2	1	1	1	1	5	0	0	1	0	1	1	1	1	0	1	0	1	3	2	2	2	2	1	0	2	0	0	0	0	0	0	0	2	0	1	1	3	1	78
29	0	1	6	3	1	1	0	0	0	0	2	1	1	0	4	1	0	1	0	1	1	0	1	0	0	0	0	3	2	3	4	0	0	0	2	0	0	0	0	0	0	0	2	1	1	1	3	1	68
38	1	0	6	3	1	1	0	0	1	2	2	3	1	0	2	0	0	1	0	1	0	1	1	0	0	0	0	3	2	2	3	0	0	0	0	0	1	0	0	0	0	0	2	1	1	1	3	2	76
29	0	1	6	3	1	1	1	1	1	3	1	1	1	1	5	1	0	1	0	1	1	1	1	0	1	0	0	3	2	1	4	2	0	0	0	0	0	0	0	0	0	0	2	1	1	1	3	1	75
29	1	1	6	3	1	1	0	0	0	0	2	1	2	1	6	1	0	1	0	1	1	1	1	0	1	0	1	3	2	0	0	2	1	2	2	0	0	1	0	0	0	0	3	0	1	1	3	1	74
30	1	1	6	3	1	2	1	3	0	0	1	1	1	1	4	0	0	1	0	1	0	0	1	0	1	0	0	3	3	2	3	0	0	0	2	0	0	0	0	0	0	0	1	0	1	1	3	1	72
36	0	1	7	2	2	1	0	0	1	1	2	1	1	0	4	0	0	1	0	1	0	0	1	0	0	0	0	3	3	0	3	0	0	0	2	1	0	0	0	0	0	0	2	0	1	1	3	1	73
35	1	1	6	3	1	1	1	1	1	2	1	1	2	0	5	1	0	1	0	1	0	1	1	0	0	0	0	3	3	2	4	0	0	0	2	0	1	1	0	0	0	0	2	1	1	1	3	1	83
29	1	1	7	2	1	1	1	4	1	3	2	3	1	1	4	1	0	1	0	1	1	0	1	0	0	1	0	1	1	2	0	2	2	0	0	1	0	0	0	0	0	0	2	0	1	1	3	2	76
42	1	1	3	2	1	1	0	0	0	0	1	2	1	1	4	1	0	1	0	1	1	0	1	1	1	0	1	1	3	2	1	1	1	0	0	0	1	0	0	0	0	0	1	1	1	1	2	1	78
45	1	0	3	2	2	1	1	1	0	0	2	1	1	1	3	0	0	1	0	0	0	0	1	0	0	0	1	1	2	0	2	4	3	3	4	0	0	1	0	0	0	0	2	0	1	2	2	1	86
38	0	1	3	2	1	1	1	1	0	0	1	1	3	1	3	0	0	1	0	1	1	1	1	0	1	0	1	1	2	1	0	2	3	1	1	1	0	1	0	0	0	1	2	0	1	1	2	1	76
49	1	1	3	2	1	1	1	3	1	3	1	1	1	1	3	1	0	1	0	1	1	0	1	1	0	0	0	1	2	2	2	2	2	2	2	0	1	0	0	0	0	0	2	0	1	2	2	1	94
52	1	0	1	1	2	1	1	2	1	2	2	1	1	1	3	1	0	1	0	1	1	0	1	0	1	0	0	1	3	2	2	2	2	1	3	0	0	1	0	0	0	0	1	0	1	2	1	1	94
41	1	0	2	1	2	2	0	0	1	3	1	1	1	1	3	1	0	1	0	1	0	1	1	0	0	0	1	1	3	2	2	0	2	2	1	0	0	0	0	0	0	1	2	1	1	1	1	1	79
25	1	1	8	2	2	2	0	0	1	2	2	3	1	1	5	0	0	1	0	0	0	1	1	0	1	0	0	2	1	0	3	2	3	3	4	0	1	0	0	0	0	1	2	0	1	1	3	2	78
45	1	1	2	1	1	2	1	1	1	3	2	1	1	1	5	1	0	1	0	1	0	1	1	0	1	0	1	2	3	2	2	2	2	2	2	0	1	0	0	0	0	0	3	0	1	2	1	1	93
40	0	1	7	2	3	2	0	0	2	2	2	1	1	1	6	0	0	1	0	1	0	0	1	0	0	0	1	2	5	4	3	4	4	3	3	0	0	0	0	0	0	0	1	1	1	1	3	1	102
25	0	1	6	3	1	1	1	2	1	1	1	1	1	0	6	1	1	1	1	1	1	1	1	1	1	1	0	2	2	2	2	2	2	2	2	0	0	0	0	0	0	0	1	0	1	1	3	1	77
41	1	1	3	2	1	1	1	2	0	0	1	1	1	1	5	1	1	1	1	1	1	1	1	1	1	0	1	2	2	2	2	2	2	2	2	0	0	0	0	0	0	0	2	0	1	1	2	1	88
27	1	1	6	3	2	1	1	3	1	2	2	1	1	1	4	0	1	1	1	1	1	1	1	0	0	0	1	2	2	3	3	0	1	1	1	0	0	0	0	0	0	0	2	0	1	1	3	1	77
48	0	1	2	1	1	1	1	1	1	3	1	1	1	1	4	1	1	1	1	1	1	1	1	0	1	0	1	2	3	2	2	0	2	2	3	0	0	0	0	0	0	1	3	1	1	2	1	1	94
47	0	1	3	2	3	1	1	2	1	3	1	2	1	1	4	1	1	1	1	1	1	1	1	0	1	0	1	3	2	1	2	4	3	3	2	0	0	0	0	0	0	1	2	0	1	2	2	1	102
39	1	1	3	2	1	1	1	1	1	2	1	1	1	1	5	1	1	1	4	1	1	1	1	0	1	0	0	1	2	2	2	2	2	1	2	0	0	0	0	0	0	0	1	0	1	1	2	1	87
25	1	0	8	2	1	1	1	1	0	0	2	1	1	0	5	0	1	1	4	0	1	0	1	0	0	0	0	2	1	0	0	0	0	0	0	0	0	0	0	0	0	0	2	0	1	1	3	1	59
43	0	0	3	2	2	2	1	4	0	0	2	3	1	0	6	0	1	1	4	1	1	0	1	0	0	0	0	2	2	3	2	0	0	0	0	0	1	0	0	0	0	1	2	1	1	1	2	2	88
30	0	1	6	3	1	1	0	0	0	0	2	1	1	0	2	1	2	1	1	0	0	0	0	0	0	0	0	0	5	0	0	0	0	0	0	0	0	0	0	0	0	0	2	0	1	1	3	1	57
30	0	0	7	2	2	1	1	1	1	2	2	2	1	0	6	1	2	1	1	1	0	1	0	0	0	0	0	1	1	2	0	2	0	0	0	1	0	0	0	0	0	0	1	1	1	1	3	1	72
32	0	1	7	2	2	1	1	1	1	2	2	2	1	1	6	0	2	1	1	1	0	0	0	0	0	0	0	1	2	1	1	3	3	2	3	0	0	0	0	0	0	0	2	0	1	1	3	1	82
42	1	1	3	2	1	1	0	0	0	0	1	1	2	1	6	1	2	1	1	0	0	0	1	0	0	0	0	1	2	0	0	0	0	0	0	0	0	0	0	0	0	0	2	0	1	1	2	1	70
28	1	1	7	2	1	1	1	2	0	0	2	3	1	1	4	0	2	1	1	0	0	1	1	0	0	0	0	1	2	0	0	0	0	0	0	0	0	0	0	0	0	0	2	0	1	1	3	2	63
37	1	1	7	2	1	1	0	0	1	2	1	1	1	1	6	1	2	1	1	1	0	0	1	0	0	0	0	1	2	1	1	1	1	1	1	0	1	0	0	0	0	0	3	0	1	1	3	1	79
41	1	0	3	2	1	1	1	3	0	0	2	1	1	1	6	1	2	1	1	0	0	0	1	0	0	0	0	1	2	0	0	0	0	0	0	0	1	1	0	0	0	0	3	0	1	1	2	1	74
33	1	1	7	2	1	1	0	0	2	1	1	1	1	1	6	0	2	1	1	1	0	1	1	0	1	0	1	2	1	1	1	3	2	2	1	0	0	0	0	0	0	0	1	0	1	1	3	1	80
37	1	1	6	3	1	1	1	3	0	0	1	1	1	1	5	1	2	1	1	1	1	1	1	0	1	0	1	2	2	2	2	2	2	1	1	0	0	0	0	0	0	1	2	0	1	1	3	1	87
28	0	1	7	2	1	1	0	0	1	3	2	3	1	1	6	1	2	1	1	1	1	1	1	0	1	0	1	2	3	2	0	2	2	0	1	0	0	0	0	0	0	0	2	0	1	1	3	2	79
30	1	1	7	2	1	1	1	4	2	2	1	3	1	1	6	1	2	1	1	1	0	0	0	0	0	0	0	3	1	2	2	2	2	2	2	1	0	0	0	0	0	0	2	0	1	1	3	2	86
38	0	1	8	2	1	2	0	0	0	0	2	2	1	1	4	0	2	1	1	1	0	1	1	0	1	0	1	3	5	1	1	1	0	2	#NULL!	0	0	0	0	0	0	0	3	1	1	1	3	1	#NULL!
33	1	1	8	2	1	2	1	4	0	0	1	1	2	0	6	1	2	1	2	0	0	1	0	0	0	0	0	0	0	0	0	0	0	0	0	0	0	0	0	0	0	0	2	0	1	1	3	1	69
40	1	0	3	2	2	2	1	3	0	0	2	1	1	1	4	0	2	1	2	0	0	1	0	0	0	0	0	0	5	0	0	0	0	0	0	0	0	0	0	0	0	0	4	0	1	1	2	1	73
37	1	1	5	3	1	1	0	0	1	2	1	4	3	1	5	0	2	1	2	1	0	0	1	1	1	0	0	1	2	2	2	0	0	0	2	0	0	0	0	0	0	0	1	0	1	1	3	1	83
28	1	1	8	2	2	1	1	4	1	2	2	3	1	1	5	1	2	1	2	1	0	1	0	0	1	0	0	1	2	1	2	2	1	2	2	0	0	0	0	0	0	0	2	1	1	1	3	2	85
63	1	0	1	1	3	1	1	1	0	0	2	1	1	0	6	0	2	1	2	1	1	1	1	0	0	0	0	1	2	1	1	0	1	0	0	0	0	0	0	0	0	0	4	0	1	2	1	1	96
32	0	1	8	2	1	1	1	4	1	1	1	1	1	0	5	1	2	1	2	1	0	0	0	0	0	0	0	1	4	1	2	0	0	0	2	0	0	0	0	0	0	0	2	1	1	1	3	1	77
34	0	1	8	2	1	1	1	4	1	1	1	1	1	0	5	1	2	1	2	1	0	0	1	0	1	0	1	1	4	2	2	1	2	2	2	0	0	0	0	0	0	0	2	0	1	1	3	1	87
38	0	0	3	2	1	1	1	1	2	2	2	2	3	1	5	1	2	1	2	1	0	0	0	0	0	0	0	1	5	3	1	3	2	2	3	0	0	0	0	0	0	0	1	0	1	1	2	1	90
34	1	1	7	2	1	1	1	1	0	0	1	1	1	1	5	1	2	1	2	1	0	0	0	0	1	0	0	2	0	3	2	0	0	0	0	0	0	0	0	0	0	0	2	1	1	1	3	1	73
31	1	0	7	2	1	2	0	0	1	2	2	3	1	0	6	0	2	1	2	1	0	1	0	0	1	0	0	2	0	1	1	2	2	2	2	0	0	0	0	0	0	0	3	0	1	1	3	2	78
48	0	1	8	2	1	1	1	4	0	0	1	1	1	0	5	1	2	1	2	1	0	0	0	0	1	0	0	2	1	1	1	3	1	0	1	0	0	0	0	0	0	0	1	0	1	2	3	1	91
48	0	1	8	2	1	1	1	4	0	0	1	1	1	0	5	1	2	1	2	1	0	1	0	0	1	0	0	2	1	1	1	3	1	0	1	0	1	0	0	0	0	0	2	1	1	2	3	1	94
30	1	1	7	2	1	1	0	0	1	2	1	1	1	1	6	0	2	1	2	1	0	0	0	0	0	0	1	2	2	3	3	3	0	0	0	0	0	0	0	0	0	0	1	0	1	1	3	1	75
46	0	1	8	2	2	1	0	0	0	0	1	1	1	0	5	1	2	1	2	1	0	1	0	0	1	0	0	2	2	2	2	0	2	2	1	0	0	0	0	0	0	0	1	0	1	2	3	1	89
45	1	1	3	2	1	1	1	1	0	0	1	1	2	1	5	0	2	1	2	1	0	1	0	0	0	0	0	2	2	1	2	2	2	2	2	0	0	0	0	0	0	0	1	1	1	2	2	1	88
50	1	0	3	2	2	1	1	1	1	5	1	2	1	1	5	0	2	1	2	1	1	1	1	0	0	0	0	2	2	1	2	2	2	3	3	0	0	1	0	0	0	0	2	1	1	2	2	1	104
27	0	1	8	2	1	1	1	2	1	1	1	3	1	0	6	0	2	1	2	1	0	1	1	0	1	1	1	2	2	2	2	4	2	1	2	1	0	0	0	0	0	0	2	0	1	1	3	2	84
35	1	1	6	3	1	1	0	0	1	2	1	1	1	1	4	1	2	1	2	1	0	1	1	0	0	0	1	2	2	2	2	1	2	2	2	0	0	0	0	0	0	0	2	0	1	1	3	1	83
27	0	1	8	2	1	1	0	0	0	0	2	3	1	1	6	1	2	1	2	1	0	1	0	0	1	0	0	2	2	2	2	2	1	2	1	1	0	0	0	0	0	0	2	1	1	1	3	2	77
35	1	1	3	2	1	1	1	2	0	0	2	2	1	1	4	1	2	1	2	1	0	0	0	0	1	0	1	2	2	3	2	1	2	1	1	1	0	0	0	0	0	0	3	0	1	1	2	1	80
26	1	0	6	3	1	1	0	0	0	0	1	2	1	1	5	1	2	1	2	1	0	1	1	0	1	0	0	2	2	2	1	2	2	1	2	1	1	0	1	0	0	0	3	0	1	1	3	1	74
49	0	1	8	2	2	1	1	1	1	2	2	2	1	0	5	1	2	1	2	1	0	0	0	0	1	0	0	2	3	1	2	0	3	1	2	0	0	0	0	0	0	0	2	0	1	2	3	1	99
56	0	1	8	2	3	1	0	0	1	3	2	2	1	0	5	1	2	1	2	1	0	0	0	0	1	0	0	2	3	2	2	0	2	1	2	0	0	0	0	0	0	0	3	0	1	2	3	1	106
57	0	1	8	2	3	1	0	0	1	3	2	2	1	0	5	1	2	1	2	1	0	0	0	0	1	0	0	2	3	2	2	0	2	1	2	0	0	1	0	0	0	0	3	0	1	2	3	1	108
30	1	1	8	2	1	1	1	1	0	0	1	1	1	0	5	0	2	1	2	1	1	0	0	0	0	0	0	2	4	3	3	2	2	2	2	0	0	0	0	0	0	0	2	0	1	1	3	1	80
42	0	1	8	2	1	1	1	1	0	0	1	2	1	0	5	0	2	1	2	1	0	0	0	0	0	0	0	2	4	3	3	2	2	2	2	0	0	0	0	0	0	0	2	0	1	1	3	1	91
30	0	0	6	3	1	2	0	0	2	2	1	3	2	1	6	1	2	1	2	1	0	0	0	0	1	0	1	2	4	2	1	4	2	3	3	0	0	0	0	0	0	0	3	0	1	1	3	2	88
46	1	0	6	3	1	1	0	0	2	2	2	3	3	1	3	0	2	1	2	1	0	0	0	0	0	0	1	2	5	1	2	1	1	0	3	0	0	1	0	0	0	0	3	0	1	2	3	2	96
26	0	1	8	2	1	1	1	3	0	0	1	3	1	0	1	0	2	1	2	1	0	0	0	0	1	0	0	3	0	1	0	3	3	2	2	0	0	0	0	0	0	0	1	1	1	1	3	2	70
25	0	1	8	2	1	2	1	4	0	0	1	1	1	0	5	0	2	1	2	1	1	1	0	1	0	0	0	3	1	2	2	3	2	3	2	1	0	0	0	0	0	0	2	0	1	1	3	1	79
25	0	1	8	2	1	1	0	0	0	0	2	3	1	0	5	1	2	1	2	1	0	0	1	0	0	0	0	3	2	3	3	4	2	3	3	0	0	0	0	0	0	0	2	0	1	1	3	2	79
44	1	0	3	2	1	2	1	4	1	4	2	3	1	0	6	0	2	1	2	1	0	1	1	0	0	0	0	3	5	0	4	0	0	0	2	0	0	0	0	0	0	0	2	0	1	1	2	2	96
35	1	0	6	3	1	1	1	1	0	0	1	3	1	1	5	1	2	1	2	1	1	0	0	0	0	0	0	3	5	4	3	1	0	0	0	0	0	0	0	0	0	0	2	0	1	1	3	2	83
32	1	0	7	2	1	2	1	4	0	0	2	1	1	1	6	1	2	1	2	1	0	1	0	0	0	0	1	3	5	0	4	0	0	0	0	0	0	0	0	0	0	0	2	0	1	1	3	1	81
32	0	1	7	2	1	1	1	1	0	0	1	1	1	1	5	1	2	1	3	1	0	1	0	0	0	0	0	1	5	1	1	0	0	0	2	0	0	0	0	0	0	0	2	0	1	1	3	1	73
25	1	0	8	2	1	2	1	4	0	0	2	3	1	0	6	1	2	1	3	1	1	1	0	0	0	0	0	1	5	4	1	1	0	0	2	0	0	0	0	0	0	1	2	1	1	1	3	2	80
46	1	1	2	1	3	1	0	0	0	0	2	3	1	1	5	1	2	1	3	1	0	0	1	1	1	0	1	2	2	2	2	1	3	3	3	1	0	0	0	0	0	0	2	1	1	2	1	2	98
33	0	1	6	3	3	1	0	0	0	0	2	2	1	0	6	1	2	1	3	1	1	0	1	0	0	0	1	2	3	2	2	4	2	2	2	0	0	0	0	0	0	0	3	0	1	1	3	1	87
26	0	1	8	2	1	2	1	4	1	5	1	1	1	0	5	1	2	1	3	1	1	1	0	0	1	0	0	3	1	2	2	2	2	2	2	1	0	1	0	0	0	0	2	0	1	1	3	1	87
25	0	1	8	2	1	2	1	4	1	5	1	1	1	0	5	1	2	1	3	1	1	1	0	0	1	0	0	3	1	2	2	2	2	2	2	1	1	0	0	0	0	0	3	1	1	1	3	1	87
25	1	0	8	2	1	2	1	3	1	2	1	3	1	0	4	1	2	1	3	1	0	1	0	0	0	0	0	3	5	0	4	0	0	0	2	0	0	0	0	0	0	0	2	1	1	1	3	2	78
35	1	1	6	3	1	2	1	3	0	0	1	1	1	0	4	1	2	1	3	1	0	0	1	0	0	0	0	3	5	4	4	0	0	0	0	0	0	0	0	0	0	1	3	1	1	1	3	1	85
31	1	0	7	2	1	1	0	0	2	1	2	3	1	0	6	0	2	1	4	0	0	0	0	0	0	0	0	0	0	0	0	0	0	0	0	0	0	0	0	0	0	0	2	0	1	1	3	2	64
27	0	0	6	3	1	2	1	3	0	0	2	3	2	0	4	0	2	1	4	0	0	0	0	0	0	0	0	0	5	0	0	0	0	0	0	0	0	0	0	0	0	1	3	0	1	1	3	2	65
32	1	1	6	3	1	1	0	0	0	0	1	1	1	0	6	0	2	1	4	0	0	0	0	0	0	0	0	1	0	0	0	0	0	0	0	0	0	0	0	0	0	0	1	0	1	1	3	1	61
32	1	0	6	3	1	1	0	0	0	0	2	3	1	0	6	0	2	1	4	0	1	0	0	0	0	0	0	1	0	0	0	0	0	0	0	0	0	0	0	0	0	0	2	0	1	1	3	2	64
35	1	1	7	2	1	1	0	0	0	0	1	1	1	0	6	1	2	1	4	0	0	0	0	0	1	0	1	1	0	0	0	0	0	0	0	0	0	0	0	0	0	0	2	0	1	1	3	1	67
43	1	0	3	2	2	1	1	3	1	2	2	3	1	1	5	0	2	1	4	0	0	0	0	1	0	0	0	1	0	0	0	0	0	0	0	0	0	0	0	0	0	1	2	0	1	1	2	2	79
52	1	1	2	1	3	1	1	2	1	2	2	1	1	1	3	1	2	1	4	0	0	1	0	0	0	0	0	1	0	0	0	0	0	0	0	0	0	0	0	1	0	1	2	1	1	2	1	1	86
33	1	1	7	2	1	1	1	1	0	0	1	3	1	0	6	0	2	1	4	0	0	0	0	0	0	0	1	1	0	0	0	0	0	0	0	1	0	0	0	0	0	1	2	0	1	1	3	2	68
25	1	1	8	2	2	1	0	0	0	0	2	3	1	1	5	0	2	1	4	0	0	0	0	0	0	0	0	1	0	0	0	0	0	0	0	0	0	0	0	0	0	0	3	0	1	1	3	2	59
38	1	1	3	2	1	1	1	2	0	0	2	3	1	1	5	0	2	1	4	1	0	0	0	0	0	0	0	1	0	0	1	0	0	0	0	0	0	0	0	0	0	1	3	0	1	1	2	2	71
32	1	0	6	3	1	1	1	2	1	1	2	3	1	1	6	0	2	1	4	0	0	1	1	0	0	0	0	1	0	0	0	0	0	0	0	1	0	0	0	0	0	0	4	0	1	1	3	2	72
47	1	1	2	1	1	1	1	3	1	2	2	1	1	1	6	1	2	1	4	0	0	1	0	0	0	0	0	1	1	0	0	0	0	0	0	0	0	0	0	0	0	0	2	0	1	2	1	1	82
42	1	1	4	3	1	1	1	3	1	2	1	1	1	0	5	1	2	1	4	1	1	0	0	0	0	0	0	1	1	1	1	0	0	0	0	0	0	0	0	0	0	0	2	0	1	1	3	1	81
44	1	0	3	2	2	1	1	3	0	0	2	3	1	1	5	0	2	1	4	1	0	0	0	0	0	0	0	1	1	2	2	2	2	1	2	1	0	0	0	0	0	0	3	0	1	1	2	2	90
30	1	1	8	2	1	1	1	4	0	0	1	2	1	1	5	1	2	1	4	1	0	1	1	0	1	0	1	1	2	1	1	1	1	0	0	0	0	0	0	0	0	0	1	0	1	1	3	1	78
26	0	1	8	2	2	1	1	2	0	0	2	2	1	1	5	0	2	1	4	1	0	0	1	0	1	0	0	1	2	0	0	3	2	2	1	0	0	0	0	0	0	0	2	0	1	1	3	1	74
40	1	1	3	2	3	1	1	2	1	3	2	3	1	0	5	1	2	1	4	0	0	0	1	0	1	0	0	1	2	0	0	0	0	0	0	0	0	0	0	0	0	0	2	0	1	1	2	2	81
25	1	1	8	2	1	1	0	0	0	0	2	2	1	0	5	1	2	1	4	0	0	0	1	0	0	0	0	1	2	0	0	0	0	0	0	0	0	0	0	0	0	1	2	0	1	1	3	1	60
42	1	1	3	2	1	1	1	2	1	2	1	1	1	1	5	0	2	1	4	1	0	1	1	0	0	0	1	1	2	3	2	1	0	0	0	0	0	0	0	0	0	0	2	0	1	1	2	1	85
40	1	0	3	2	2	2	1	1	1	2	2	1	1	1	5	1	2	1	4	0	1	0	1	0	0	0	0	1	2	0	3	3	3	4	3	1	0	0	0	0	0	1	2	0	1	1	2	1	94
46	1	1	3	2	1	1	1	1	0	0	2	3	1	1	4	0	2	1	4	1	0	0	0	0	1	0	0	1	2	2	2	1	2	2	2	1	0	1	0	0	0	1	2	1	1	2	2	2	93
46	1	1	3	2	1	2	1	2	1	2	1	1	1	1	4	1	2	1	4	1	0	0	0	0	0	0	0	1	2	0	0	0	0	0	0	0	1	1	0	0	1	0	2	0	1	2	2	1	84
26	1	1	8	2	1	1	1	3	1	3	2	3	1	1	5	0	2	1	4	1	0	1	0	0	0	0	0	1	2	3	3	4	2	1	1	0	0	0	0	0	0	0	3	1	1	1	3	2	86
26	1	1	8	2	1	1	0	0	1	2	1	1	1	1	5	1	2	1	4	0	0	1	1	0	1	0	0	1	2	0	0	0	0	0	0	0	0	0	0	1	0	0	3	0	1	1	3	1	66
25	1	1	7	2	1	1	0	0	1	2	2	1	1	1	5	1	2	1	4	1	0	0	0	0	0	1	0	2	0	2	1	2	2	0	2	0	0	0	0	0	0	0	2	1	1	1	3	1	72
40	1	1	3	2	1	1	1	3	0	0	1	1	1	0	4	1	2	1	4	1	0	1	0	0	0	0	0	2	0	1	1	0	0	0	0	0	0	0	0	0	0	0	2	0	1	1	2	1	73
33	1	0	7	2	1	1	0	0	0	0	2	3	1	1	6	1	2	1	4	1	0	1	0	0	1	0	0	2	0	2	1	2	2	2	2	0	0	0	0	0	0	0	2	0	1	1	3	2	81
31	1	1	7	2	1	2	1	4	0	0	2	1	1	1	6	1	2	1	4	1	0	1	0	0	0	0	1	2	0	2	1	1	2	1	2	0	0	0	0	0	0	0	2	0	1	1	3	1	82
50	1	1	2	1	1	1	1	3	1	4	1	1	1	1	6	1	2	1	4	0	0	1	0	0	0	0	0	2	0	0	0	0	0	0	0	0	0	0	0	0	0	0	3	0	1	2	1	1	86
33	1	1	7	2	1	1	0	0	1	1	1	1	1	1	6	0	2	1	4	1	0	0	0	0	0	0	0	2	0	2	2	4	1	1	1	0	0	0	0	0	0	0	3	0	1	1	3	1	78
25	1	1	7	2	1	1	0	0	1	1	2	2	1	1	5	0	2	1	4	1	0	1	0	0	1	0	0	2	1	1	1	1	0	0	0	0	0	0	0	0	0	0	1	1	1	1	3	1	67
45	1	1	7	2	1	1	0	0	1	3	1	1	1	0	6	1	2	1	4	1	1	1	1	0	1	1	1	2	1	2	2	2	3	2	2	1	0	0	0	0	0	0	1	1	1	2	3	1	103
28	1	1	7	2	1	1	0	0	2	2	1	3	1	1	4	1	2	1	4	0	1	1	0	0	1	0	0	2	1	0	0	0	0	0	0	0	0	0	0	0	0	0	2	1	1	1	3	2	69
30	1	1	7	2	1	1	0	0	1	2	1	1	1	1	5	1	2	1	4	1	0	1	0	0	1	0	1	2	1	1	0	0	0	1	1	0	0	0	0	0	0	0	2	1	1	1	3	1	73
41	1	1	3	2	1	1	1	1	1	2	2	1	1	1	5	1	2	1	4	1	0	1	0	0	0	0	1	2	2	1	0	0	0	0	0	0	0	0	0	0	0	0	2	1	1	1	2	1	81
34	0	1	6	3	1	1	0	0	1	1	1	1	2	1	5	1	2	1	4	1	0	0	1	0	1	0	1	2	2	1	2	2	1	1	1	0	0	0	0	0	0	0	2	0	1	1	3	1	81
50	1	1	2	1	1	1	1	1	0	0	1	2	1	1	4	1	2	1	4	0	0	0	1	0	0	0	0	2	2	0	0	0	0	0	0	0	0	0	0	0	0	0	2	0	1	2	1	1	80
42	1	0	2	1	3	1	1	4	1	3	2	1	1	1	6	1	2	1	4	1	0	1	0	0	1	0	0	2	3	3	1	3	2	2	2	0	0	0	0	1	0	1	1	0	1	1	1	1	99
39	0	1	6	3	3	1	0	0	1	5	2	1	1	1	6	0	2	1	4	1	1	0	0	0	0	0	0	3	0	4	2	0	2	1	1	0	0	0	0	0	0	0	1	1	1	1	3	1	92
46	1	1	6	3	2	2	1	4	0	0	1	4	1	1	6	1	2	1	4	1	1	0	0	0	1	0	0	3	0	1	4	0	0	0	2	1	0	0	0	0	0	0	1	1	1	2	3	1	101
26	0	0	8	2	1	1	1	4	2	3	2	3	1	0	6	1	2	1	4	1	0	0	0	0	1	0	1	3	2	3	2	1	1	0	0	0	0	0	0	0	0	0	1	0	1	1	3	2	82
38	0	1	8	2	1	1	1	4	1	4	1	2	1	1	5	0	2	1	4	1	0	0	0	0	1	0	0	3	4	2	2	2	2	2	2	0	1	0	0	0	0	0	2	0	1	1	3	1	99
24	1	1	8	2	1	1	1	2	0	0	2	2	1	1	6	0	3	1	1	1	1	0	1	0	1	0	0	1	2	1	1	4	3	1	2	0	0	0	0	0	0	0	1	0	1	1	3	1	76
30	1	1	7	2	1	2	0	0	1	1	1	1	1	0	3	0	3	1	1	1	0	1	1	0	1	0	1	2	1	2	1	2	2	2	1	1	0	0	0	0	0	0	2	0	1	1	3	1	75
33	0	1	7	2	1	1	1	1	0	0	2	1	1	1	5	0	3	1	1	0	0	1	1	0	0	0	1	2	2	1	2	0	0	2	2	1	0	0	0	0	0	0	2	0	1	1	3	1	76
26	1	0	8	2	1	1	0	0	1	1	2	2	1	1	6	1	3	1	4	1	0	0	1	0	0	0	0	1	2	2	0	0	0	0	0	1	0	0	0	0	0	0	1	0	1	1	3	1	69
34	1	1	6	3	1	1	1	1	0	0	1	3	1	0	5	0	3	1	4	1	0	1	1	0	1	0	0	2	1	1	0	0	1	1	2	0	0	0	0	0	0	0	3	0	1	1	3	2	78
46	1	0	6	3	1	1	1	1	0	0	2	2	1	0	4	0	3	1	4	1	0	1	1	0	0	0	0	2	2	1	2	1	0	1	1	0	0	0	0	0	0	0	2	1	1	2	3	1	90
24	0	1	8	2	2	1	0	0	1	2	2	3	1	1	5	0	3	1	4	1	1	0	1	0	1	0	0	2	2	2	2	2	2	2	2	0	0	0	0	0	0	0	3	0	1	1	3	2	80
29	1	0	7	2	1	1	1	2	1	2	2	3	1	1	5	1	4	1	4	0	0	0	1	0	0	0	0	1	2	0	0	0	0	0	0	0	0	0	0	0	0	0	2	1	1	1	3	2	73
